# Supplementary material for: 1-Isopropyl-4,7-dimethyl-2,8-dinitro­naphthalene
Source: Acta Crystallogr Sect E Struct Rep Online. 2012 May 26;68(Pt 6):o1893. doi: 10.1107/S1600536812021514 (PMC3379451; doi:10.1107/S1600536812021514)
Supplement: Supplementary file 1 [file e-68-o1893-sup1.cif]

##############################################################################
#                                                                            #
# This CIF contains the data in a paper accepted for publication in          #
# Acta Crystallographica Section E. It conforms to the requirements of       #
# Notes for Authors for Acta Crystallographica Section E, and has been       #
# peer reviewed under the auspices of the IUCr Commission on Journals.       #
#                                                                            #
# Full details of the Crystallographic Information File format               #
# are given in the paper "The Crystallographic Information File (CIF):       #
# a New Standard Archive File for Crystallography" by S. R. Hall, F. H.      #
# Allen and I. D. Brown [Acta Cryst. (1991), A47, 655-685].                  #
#                                                                            #
# The current version of the core CIF dictionary is obtainable from          #
# ftp://ftp.iucr.org/pub/cif_core.dic.                                       #
#                                                                            #
# Software is freely available for graphical display of the structure(s)     #
# in this CIF. For information consult the CIF software page                 #
# http://www.iucr.org/resources/cif/software.                                #
#                                                                            #
# This file may be used for bona fide research purposes within the           #
# scientific community so long as proper attribution is given to the journal # 
# article from which it was obtained.                                        #
#                                                                            #
##############################################################################
data_I
_audit_creation_method     SHELXL-97
_chemical_name_systematic
;
1-Isopropyl-4,7-dimethyl-2,8-dinitronaphthalene
;
_chemical_name_common     ?
_chemical_formula_moiety     'C15 H16 N2 O4'
_chemical_formula_sum     'C15 H16 N2 O4'
_chemical_formula_iupac     'C15 H16 N2 O4'
_chemical_formula_weight     288.30
_chemical_melting_point     ?
_symmetry_cell_setting     triclinic
_symmetry_space_group_name_H-M     'P -1'
_symmetry_space_group_name_Hall     '-P 1'
loop_
    _symmetry_equiv_pos_as_xyz
    'x, y, z'
    '-x, -y, -z'
_cell_length_a     11.7784(7)
_cell_length_b     11.9072(9)
_cell_length_c     12.4494(10)
_cell_angle_alpha     107.928(7)
_cell_angle_beta     112.834(7)
_cell_angle_gamma     104.536(6)
_cell_volume     1387.6(2)
_cell_formula_units_Z     4
_cell_measurement_reflns_used     13404
_cell_measurement_theta_min     3.06
_cell_measurement_theta_max     28.41
_cell_measurement_temperature     180(2)
_exptl_crystal_description     box
_exptl_crystal_colour     orange
_exptl_crystal_size_max     0.49
_exptl_crystal_size_mid     0.22
_exptl_crystal_size_min     0.14
_exptl_crystal_density_diffrn     1.380
_exptl_crystal_density_meas     ?
_exptl_crystal_density_method     'not measured'
_exptl_crystal_F_000     608
_exptl_absorpt_coefficient_mu     0.101
_exptl_absorpt_correction_type     none
_exptl_absorpt_process_details     ?
_exptl_absorpt_correction_T_min     ?
_exptl_absorpt_correction_T_max     ?
_exptl_special_details     ?
_diffrn_ambient_temperature     180(2)
_diffrn_radiation_type     MoK\a
_diffrn_radiation_wavelength     0.71073
_diffrn_radiation_source     'fine-focus sealed tube'
_diffrn_radiation_monochromator     graphite
_diffrn_measurement_device_type     'Agilent Xcalibur Sapphire1 (long-nozzle)'
_diffrn_measurement_method     '\w scans'
_diffrn_detector_area_resol_mean     8.2632
_diffrn_reflns_number     25504
_diffrn_reflns_av_R_equivalents     0.0475
_diffrn_reflns_av_sigmaI/netI     0.0269
_diffrn_reflns_theta_min     3.05
_diffrn_reflns_theta_max     25.03
_diffrn_reflns_theta_full     25.00
_diffrn_measured_fraction_theta_max     0.998
_diffrn_measured_fraction_theta_full     0.998
_diffrn_reflns_limit_h_min     -14
_diffrn_reflns_limit_h_max     14
_diffrn_reflns_limit_k_min     -14
_diffrn_reflns_limit_k_max     14
_diffrn_reflns_limit_l_min     -14
_diffrn_reflns_limit_l_max     14
_diffrn_standards_number     ?
_diffrn_standards_interval_count     ?
_diffrn_standards_interval_time     ?
_diffrn_standards_decay_%     ?
_refine_special_details
;
Refinement of <i>F</i>^2^ against ALL reflections. The weighted <i>R</i>-factor
<i>wR</i> and goodness of fit <i>S</i> are based on <i>F</i>^2^, conventional
<i>R</i>-factors <i>R</i> are based on <i>F</i>, with <i>F</i> set to zero for
negative <i>F</i>^2^. The threshold expression of <i>F</i>^2^ >
2\s(<i>F</i>^2^) is used only for calculating <i>R</i>-factors(gt) <i>etc</i>.
and is not relevant to the choice of reflections for refinement.
<i>R</i>-factors based on <i>F</i>^2^ are statistically about twice as large
as those based on <i>F</i>, and <i>R</i>- factors based on ALL data will be
even larger.
;
_reflns_number_total     4881
_reflns_number_gt     4084
_reflns_threshold_expression     I>2\s(I)
_refine_ls_structure_factor_coef     Fsqd
_refine_ls_matrix_type     full
_refine_ls_R_factor_all     0.0662
_refine_ls_R_factor_gt     0.0562
_refine_ls_wR_factor_gt     0.1447
_refine_ls_wR_factor_ref     0.1521
_refine_ls_goodness_of_fit_ref     1.077
_refine_ls_restrained_S_all     1.077
_refine_ls_number_reflns     4881
_refine_ls_number_parameters     425
_refine_ls_number_restraints     0
_refine_ls_hydrogen_treatment     constr
_refine_ls_weighting_scheme     calc
_refine_ls_weighting_details
         'calc w=1/[\s^2^(Fo^2^)+(0.0578P)^2^+0.9464P] where P=(Fo^2^+2Fc^2^)/3'
_atom_sites_solution_hydrogens     geom
_atom_sites_solution_primary     direct
_atom_sites_solution_secondary     difmap
_refine_ls_shift/su_max     0.000
_refine_ls_shift/su_mean     0.000
_refine_diff_density_max     0.191
_refine_diff_density_min     -0.256
_refine_ls_extinction_method     none
_refine_ls_extinction_coef     ?
loop_
    _atom_type_symbol
    _atom_type_description
    _atom_type_scat_dispersion_real
    _atom_type_scat_dispersion_imag
    _atom_type_scat_source
    'C' 'C' 0.0033 0.0016
                         'International Tables Vol C Tables 4.2.6.8 and 6.1.1.4'
    'H' 'H' 0.0000 0.0000
                         'International Tables Vol C Tables 4.2.6.8 and 6.1.1.4'
    'N' 'N' 0.0061 0.0033
                         'International Tables Vol C Tables 4.2.6.8 and 6.1.1.4'
    'O' 'O' 0.0106 0.0060
                         'International Tables Vol C Tables 4.2.6.8 and 6.1.1.4'
_computing_data_collection     'CrysAlis PRO (Agilent, 2010)'
_computing_cell_refinement     'CrysAlis PRO (Agilent, 2010)'
_computing_data_reduction     'CrysAlis PRO (Agilent, 2010)'
_computing_structure_solution     'SHELXS97 (Sheldrick, 2008)'
_computing_structure_refinement     'SHELXL97 (Sheldrick, 2008)'
_computing_molecular_graphics
                  'ORTEP-3 for Windows (Farrugia, 1997) and PLATON (Spek, 2009)'
_computing_publication_material     'WinGX (Farrugia, 1999)'
loop_
    _atom_site_type_symbol
    _atom_site_label
    _atom_site_fract_x
    _atom_site_fract_y
    _atom_site_fract_z
    _atom_site_U_iso_or_equiv
    _atom_site_adp_type
    _atom_site_calc_flag
    _atom_site_refinement_flags
    _atom_site_occupancy
    _atom_site_symmetry_multiplicity
    _atom_site_disorder_assembly
    _atom_site_disorder_group
    N N2B 0.12177(19) -0.0333(2) 0.42969(19) 0.0400(5) Uani d . 1 1 . .
    O O21 0.04646(17) -0.14879(18) 0.35187(18) 0.0557(5) Uani d . 1 1 . .
    O O22 0.08307(17) 0.05310(19) 0.45226(18) 0.0513(5) Uani d . 1 1 . .
    C C1B 0.3602(2) 0.10012(19) 0.49485(19) 0.0280(4) Uani d . 1 1 . .
    C C2B 0.2692(2) 0.0062(2) 0.5059(2) 0.0312(5) Uani d . 1 1 . .
    C C3B 0.3074(2) -0.0430(2) 0.5940(2) 0.0374(5) Uani d . 1 1 . .
    C C4B 0.4479(2) 0.0090(2) 0.6837(2) 0.0412(5) Uani d . 1 1 . .
    H H4 0.4787 -0.0243 0.7443 0.049 Uiso calc R 1 1 . .
    C C5B 0.5394(2) 0.1052(2) 0.6852(2) 0.0386(5) Uani d . 1 1 . .
    H H5 0.6324 0.1410 0.7503 0.046 Uiso calc R 1 1 . .
    C C6B 0.5015(2) 0.1544(2) 0.59319(19) 0.0312(5) Uani d . 1 1 . .
    C C7B 0.6027(2) 0.2564(2) 0.5992(2) 0.0356(5) Uani d . 1 1 . .
    C C8B 0.5566(2) 0.2971(2) 0.5057(2) 0.0380(5) Uani d . 1 1 A .
    N N8B 0.6494(2) 0.4042(2) 0.5031(2) 0.0534(6) Uani d . 1 1 . .
    O O81 0.6072(3) 0.4850(3) 0.4795(4) 0.0800(15) Uani d P 0.636(5) 1 A 1
    O O82 0.7589(4) 0.4098(4) 0.5207(5) 0.0887(16) Uani d P 0.636(5) 1 A 1
    O O81B 0.6349(6) 0.3925(7) 0.4012(6) 0.080(3) Uani d P 0.364(5) 1 A 2
    O O82B 0.7403(6) 0.4984(6) 0.6108(6) 0.077(2) Uani d P 0.364(5) 1 A 2
    C C9B 0.4217(2) 0.2397(2) 0.4043(2) 0.0371(5) Uani d . 1 1 . .
    H H9 0.3981 0.2712 0.3410 0.044 Uiso calc R 1 1 A .
    C C10B 0.3226(2) 0.1397(2) 0.3930(2) 0.0305(4) Uani d . 1 1 A .
    C C11B 0.2082(3) -0.1448(3) 0.6004(3) 0.0533(7) Uani d . 1 1 . .
    H H11A 0.1297 -0.1252 0.5902 0.080 Uiso calc R 1 1 . .
    H H11B 0.2525 -0.1450 0.6852 0.080 Uiso calc R 1 1 . .
    H H11C 0.1777 -0.2306 0.5301 0.080 Uiso calc R 1 1 . .
    C C12B 0.7496(2) 0.3132(3) 0.7049(2) 0.0516(6) Uani d . 1 1 . .
    H H12A 0.7877 0.2502 0.6865 0.077 Uiso calc R 1 1 . .
    H H12B 0.7553 0.3330 0.7898 0.077 Uiso calc R 1 1 . .
    H H12C 0.8011 0.3934 0.7071 0.077 Uiso calc R 1 1 . .
    C C13B 0.1839(2) 0.0751(2) 0.2675(2) 0.0363(5) Uani d . 1 1 . .
    H H13 0.1263 -0.0044 0.2650 0.044 Uiso calc R 1 1 A .
    C C14B 0.1119(2) 0.1656(3) 0.2664(3) 0.0521(7) Uani d . 1 1 A .
    H H14A 0.1629 0.2413 0.2620 0.078 Uiso calc R 1 1 . .
    H H14B 0.1068 0.1948 0.3464 0.078 Uiso calc R 1 1 . .
    H H14C 0.0198 0.1187 0.1900 0.078 Uiso calc R 1 1 . .
    C C15B 0.1981(2) 0.0324(3) 0.1465(2) 0.0468(6) Uani d . 1 1 A .
    H H15A 0.2485 0.1094 0.1434 0.070 Uiso calc R 1 1 . .
    H H15B 0.1076 -0.0167 0.0679 0.070 Uiso calc R 1 1 . .
    H H15C 0.2473 -0.0229 0.1504 0.070 Uiso calc R 1 1 . .
    N N2A 0.54123(18) 0.18844(18) 0.0592(2) 0.0411(5) Uani d . 1 1 . .
    O O21A 0.50204(18) 0.18713(19) 0.13648(19) 0.0555(5) Uani d . 1 1 . .
    O O22A 0.60540(17) 0.12814(16) 0.03450(18) 0.0531(5) Uani d . 1 1 . .
    C C1A 0.6104(2) 0.36905(19) 0.00222(19) 0.0286(4) Uani d . 1 1 . .
    C C2A 0.5054(2) 0.2631(2) -0.0138(2) 0.0322(5) Uani d . 1 1 . .
    C C3A 0.3692(2) 0.2123(2) -0.1043(2) 0.0370(5) Uani d . 1 1 . .
    C C4A 0.3327(2) 0.2679(2) -0.1899(2) 0.0411(6) Uani d . 1 1 . .
    H H4A 0.2395 0.2379 -0.2517 0.049 Uiso calc R 1 1 . .
    C C5A 0.4280(2) 0.3635(2) -0.1861(2) 0.0385(5) Uani d . 1 1 . .
    H H5A 0.3999 0.3957 -0.2482 0.046 Uiso calc R 1 1 . .
    C C6A 0.5681(2) 0.4170(2) -0.09219(19) 0.0321(5) Uani d . 1 1 . .
    C C7A 0.6641(2) 0.5173(2) -0.0930(2) 0.0363(5) Uani d . 1 1 . .
    C C8A 0.7973(2) 0.5639(2) 0.0014(2) 0.0378(5) Uani d . 1 1 B .
    N N8A 0.9075(2) 0.6642(3) 0.0088(3) 0.0509(6) Uani d . 1 1 . .
    O O84A 0.8930(3) 0.7589(3) -0.0031(3) 0.0754(10) Uani d P 0.832(5) 1 B 1
    O O83A 1.0134(3) 0.6522(3) 0.0337(3) 0.0739(10) Uani d P 0.832(5) 1 B 1
    O O83 0.8868(16) 0.6378(15) -0.1107(14) 0.092(6) Uani d P 0.168(5) 1 B 2
    O O84 0.985(2) 0.7387(19) 0.0982(18) 0.100(7) Uani d P 0.168(5) 1 B 2
    C C9A 0.8398(2) 0.5236(2) 0.0982(2) 0.0361(5) Uani d . 1 1 . .
    H H9A 0.9337 0.5613 0.1613 0.043 Uiso calc R 1 1 B .
    C C10A 0.7506(2) 0.4317(2) 0.1052(2) 0.0315(5) Uani d . 1 1 B .
    C C11A 0.2617(2) 0.1001(3) -0.1173(3) 0.0541(7) Uani d . 1 1 . .
    H H11D 0.2949 0.0335 -0.1105 0.081 Uiso calc R 1 1 . .
    H H11E 0.1791 0.0626 -0.2025 0.081 Uiso calc R 1 1 . .
    H H11F 0.2414 0.1314 -0.0475 0.081 Uiso calc R 1 1 . .
    C C12A 0.6183(3) 0.5633(3) -0.1961(2) 0.0510(6) Uani d . 1 1 . .
    H H12D 0.6971 0.6114 -0.1988 0.077 Uiso calc R 1 1 . .
    H H12E 0.5751 0.6203 -0.1747 0.077 Uiso calc R 1 1 . .
    H H12F 0.5531 0.4879 -0.2816 0.077 Uiso calc R 1 1 . .
    C C13A 0.8082(2) 0.4112(2) 0.2271(2) 0.0380(5) Uani d . 1 1 . .
    H H13A 0.7303 0.3530 0.2270 0.046 Uiso calc R 1 1 B .
    C C14A 0.9031(3) 0.3446(3) 0.2262(3) 0.0558(7) Uani d . 1 1 B .
    H H14D 0.8544 0.2618 0.1464 0.084 Uiso calc R 1 1 . .
    H H14E 0.9340 0.3283 0.3029 0.084 Uiso calc R 1 1 . .
    H H14F 0.9817 0.4010 0.2289 0.084 Uiso calc R 1 1 . .
    C C15A 0.8806(3) 0.5412(3) 0.3512(2) 0.0520(7) Uani d . 1 1 B .
    H H15D 0.9080 0.5254 0.4282 0.078 Uiso calc R 1 1 . .
    H H15E 0.8187 0.5836 0.3479 0.078 Uiso calc R 1 1 . .
    H H15F 0.9612 0.5978 0.3567 0.078 Uiso calc R 1 1 . .
loop_
    _atom_site_aniso_label
    _atom_site_aniso_U_11
    _atom_site_aniso_U_22
    _atom_site_aniso_U_33
    _atom_site_aniso_U_12
    _atom_site_aniso_U_13
    _atom_site_aniso_U_23
    N2B 0.0325(10) 0.0534(13) 0.0430(11) 0.0181(10) 0.0194(9) 0.0319(10)
    O21 0.0365(9) 0.0521(11) 0.0577(11) 0.0039(8) 0.0110(8) 0.0297(9)
    O22 0.0449(10) 0.0755(13) 0.0656(12) 0.0388(10) 0.0364(9) 0.0475(10)
    C1B 0.0280(10) 0.0284(10) 0.0274(10) 0.0150(8) 0.0124(8) 0.0117(8)
    C2B 0.0309(11) 0.0349(11) 0.0294(10) 0.0173(9) 0.0141(9) 0.0152(9)
    C3B 0.0449(13) 0.0403(12) 0.0319(11) 0.0215(10) 0.0201(10) 0.0184(10)
    C4B 0.0510(14) 0.0487(14) 0.0305(11) 0.0310(12) 0.0169(10) 0.0223(10)
    C5B 0.0370(12) 0.0441(13) 0.0281(11) 0.0244(11) 0.0087(9) 0.0130(10)
    C6B 0.0317(11) 0.0320(11) 0.0262(10) 0.0178(9) 0.0118(9) 0.0091(9)
    C7B 0.0284(11) 0.0322(11) 0.0333(11) 0.0124(9) 0.0115(9) 0.0058(9)
    C8B 0.0330(11) 0.0310(11) 0.0413(12) 0.0077(9) 0.0171(10) 0.0133(10)
    N8B 0.0397(12) 0.0451(13) 0.0546(15) 0.0039(10) 0.0154(11) 0.0207(12)
    O81 0.058(2) 0.055(2) 0.100(3) 0.0064(16) 0.0132(19) 0.052(2)
    O82 0.049(2) 0.093(3) 0.143(4) 0.0239(19) 0.056(2) 0.073(3)
    O81B 0.065(4) 0.080(5) 0.050(4) -0.017(3) 0.023(3) 0.025(3)
    O82B 0.057(4) 0.051(4) 0.074(4) -0.012(3) 0.032(3) 0.003(3)
    C9B 0.0333(11) 0.0369(12) 0.0384(12) 0.0131(10) 0.0141(10) 0.0207(10)
    C10B 0.0282(10) 0.0320(11) 0.0321(11) 0.0146(9) 0.0130(9) 0.0169(9)
    C11B 0.0593(16) 0.0582(16) 0.0484(15) 0.0211(13) 0.0264(13) 0.0353(13)
    C12B 0.0312(12) 0.0538(15) 0.0452(14) 0.0127(11) 0.0082(11) 0.0129(12)
    C13B 0.0270(10) 0.0426(12) 0.0381(12) 0.0117(9) 0.0108(9) 0.0266(10)
    C14B 0.0374(13) 0.0678(17) 0.0646(17) 0.0292(12) 0.0213(12) 0.0460(15)
    C15B 0.0386(13) 0.0566(15) 0.0350(12) 0.0129(11) 0.0106(10) 0.0251(11)
    N2A 0.0302(10) 0.0333(10) 0.0468(11) 0.0075(8) 0.0087(9) 0.0221(9)
    O21A 0.0447(10) 0.0669(12) 0.0605(11) 0.0169(9) 0.0240(9) 0.0441(10)
    O22A 0.0439(10) 0.0380(9) 0.0684(12) 0.0221(8) 0.0159(9) 0.0260(9)
    C1A 0.0313(10) 0.0306(10) 0.0278(10) 0.0183(9) 0.0145(9) 0.0142(9)
    C2A 0.0311(11) 0.0314(11) 0.0308(11) 0.0152(9) 0.0113(9) 0.0141(9)
    C3A 0.0300(11) 0.0364(12) 0.0349(11) 0.0141(9) 0.0116(9) 0.0111(10)
    C4A 0.0318(11) 0.0479(14) 0.0307(11) 0.0221(11) 0.0068(9) 0.0107(10)
    C5A 0.0407(12) 0.0484(14) 0.0292(11) 0.0282(11) 0.0133(10) 0.0190(10)
    C6A 0.0377(11) 0.0376(12) 0.0269(10) 0.0247(10) 0.0160(9) 0.0147(9)
    C7A 0.0483(13) 0.0411(12) 0.0332(11) 0.0271(11) 0.0239(10) 0.0218(10)
    C8A 0.0418(12) 0.0405(12) 0.0423(12) 0.0196(10) 0.0258(11) 0.0238(10)
    N8A 0.0493(14) 0.0586(15) 0.0548(15) 0.0195(12) 0.0284(12) 0.0370(13)
    O84A 0.0739(18) 0.0607(17) 0.111(2) 0.0272(14) 0.0484(17) 0.0601(17)
    O83A 0.0475(15) 0.104(2) 0.102(2) 0.0338(15) 0.0435(15) 0.074(2)
    O83 0.110(12) 0.088(11) 0.084(10) 0.010(9) 0.072(10) 0.040(9)
    O84 0.086(12) 0.092(13) 0.079(12) -0.013(11) 0.032(10) 0.041(10)
    C9A 0.0326(11) 0.0399(12) 0.0389(12) 0.0162(10) 0.0163(10) 0.0229(10)
    C10A 0.0302(10) 0.0344(11) 0.0325(11) 0.0173(9) 0.0137(9) 0.0184(9)
    C11A 0.0320(12) 0.0507(15) 0.0519(15) 0.0063(11) 0.0082(11) 0.0174(13)
    C12A 0.0633(16) 0.0617(16) 0.0449(14) 0.0343(14) 0.0286(13) 0.0355(13)
    C13A 0.0258(10) 0.0446(13) 0.0404(12) 0.0111(9) 0.0093(9) 0.0283(11)
    C14A 0.0409(13) 0.0651(17) 0.0715(18) 0.0295(13) 0.0199(13) 0.0482(15)
    C15A 0.0418(13) 0.0590(16) 0.0378(13) 0.0104(12) 0.0080(11) 0.0264(12)
_geom_special_details
;
All s.u.'s (except the s.u. in the dihedral angle between two l.s. planes) are
estimated using the full covariance matrix. The cell s.u.'s are taken into
account individually in the estimation of s.u.'s in distances, angles and
torsion angles; correlations between s.u.'s in cell parameters are only used
when they are defined by crystal symmetry. An approximate (isotropic)
treatment of cell s.u.'s is used for estimating s.u.'s involving l.s. planes.
;
loop_
    _geom_bond_atom_site_label_1
    _geom_bond_atom_site_label_2
    _geom_bond_site_symmetry_2
    _geom_bond_distance
    _geom_bond_publ_flag
    N2B O22 . 1.226(3) ?
    N2B O21 . 1.231(3) ?
    N2B C2B . 1.474(3) ?
    C1B C2B . 1.423(3) ?
    C1B C10B . 1.436(3) ?
    C1B C6B . 1.442(3) ?
    C2B C3B . 1.376(3) ?
    C3B C4B . 1.413(3) ?
    C3B C11B . 1.505(3) ?
    C4B C5B . 1.350(3) ?
    C4B H4 . 0.9500 ?
    C5B C6B . 1.415(3) ?
    C5B H5 . 0.9500 ?
    C6B C7B . 1.432(3) ?
    C7B C8B . 1.368(3) ?
    C7B C12B . 1.510(3) ?
    C8B C9B . 1.398(3) ?
    C8B N8B . 1.475(3) ?
    N8B O81B . 1.170(6) ?
    N8B O82 . 1.201(4) ?
    N8B O82B . 1.248(6) ?
    N8B O81 . 1.249(4) ?
    C9B C10B . 1.369(3) ?
    C9B H9 . 0.9500 ?
    C10B C13B . 1.533(3) ?
    C11B H11A . 0.9800 ?
    C11B H11B . 0.9800 ?
    C11B H11C . 0.9800 ?
    C12B H12A . 0.9800 ?
    C12B H12B . 0.9800 ?
    C12B H12C . 0.9800 ?
    C13B C15B . 1.524(3) ?
    C13B C14B . 1.530(3) ?
    C13B H13 . 1.0000 ?
    C14B H14A . 0.9800 ?
    C14B H14B . 0.9800 ?
    C14B H14C . 0.9800 ?
    C15B H15A . 0.9800 ?
    C15B H15B . 0.9800 ?
    C15B H15C . 0.9800 ?
    N2A O21A . 1.220(3) ?
    N2A O22A . 1.224(3) ?
    N2A C2A . 1.477(3) ?
    C1A C2A . 1.425(3) ?
    C1A C6A . 1.435(3) ?
    C1A C10A . 1.441(3) ?
    C2A C3A . 1.378(3) ?
    C3A C4A . 1.408(3) ?
    C3A C11A . 1.507(3) ?
    C4A C5A . 1.357(3) ?
    C4A H4A . 0.9500 ?
    C5A C6A . 1.419(3) ?
    C5A H5A . 0.9500 ?
    C6A C7A . 1.429(3) ?
    C7A C8A . 1.371(3) ?
    C7A C12A . 1.510(3) ?
    C8A C9A . 1.394(3) ?
    C8A N8A . 1.476(3) ?
    N8A O84 . 1.028(18) ?
    N8A O83A . 1.220(3) ?
    N8A O84A . 1.226(3) ?
    N8A O83 . 1.328(13) ?
    C9A C10A . 1.363(3) ?
    C9A H9A . 0.9500 ?
    C10A C13A . 1.529(3) ?
    C11A H11D . 0.9800 ?
    C11A H11E . 0.9800 ?
    C11A H11F . 0.9800 ?
    C12A H12D . 0.9800 ?
    C12A H12E . 0.9800 ?
    C12A H12F . 0.9800 ?
    C13A C14A . 1.525(3) ?
    C13A C15A . 1.534(3) ?
    C13A H13A . 1.0000 ?
    C14A H14D . 0.9800 ?
    C14A H14E . 0.9800 ?
    C14A H14F . 0.9800 ?
    C15A H15D . 0.9800 ?
    C15A H15E . 0.9800 ?
    C15A H15F . 0.9800 ?
loop_
    _geom_angle_atom_site_label_1
    _geom_angle_atom_site_label_2
    _geom_angle_atom_site_label_3
    _geom_angle_site_symmetry_1
    _geom_angle_site_symmetry_3
    _geom_angle
    _geom_angle_publ_flag
    O22 N2B O21 . . 124.71(19) ?
    O22 N2B C2B . . 116.18(19) ?
    O21 N2B C2B . . 119.07(19) ?
    C2B C1B C10B . . 125.38(18) ?
    C2B C1B C6B . . 115.49(18) ?
    C10B C1B C6B . . 119.10(18) ?
    C3B C2B C1B . . 125.10(19) ?
    C3B C2B N2B . . 114.96(19) ?
    C1B C2B N2B . . 119.57(17) ?
    C2B C3B C4B . . 116.7(2) ?
    C2B C3B C11B . . 123.6(2) ?
    C4B C3B C11B . . 119.7(2) ?
    C5B C4B C3B . . 121.4(2) ?
    C5B C4B H4 . . 119.3 ?
    C3B C4B H4 . . 119.3 ?
    C4B C5B C6B . . 122.3(2) ?
    C4B C5B H5 . . 118.8 ?
    C6B C5B H5 . . 118.8 ?
    C5B C6B C7B . . 120.00(19) ?
    C5B C6B C1B . . 118.7(2) ?
    C7B C6B C1B . . 121.29(18) ?
    C8B C7B C6B . . 115.83(19) ?
    C8B C7B C12B . . 124.0(2) ?
    C6B C7B C12B . . 120.1(2) ?
    C7B C8B C9B . . 123.7(2) ?
    C7B C8B N8B . . 121.4(2) ?
    C9B C8B N8B . . 114.8(2) ?
    O81B N8B O82 . . 80.8(4) ?
    O81B N8B O82B . . 125.3(4) ?
    O82 N8B O82B . . 70.5(4) ?
    O81B N8B O81 . . 72.2(4) ?
    O82 N8B O81 . . 122.9(3) ?
    O82B N8B O81 . . 85.6(4) ?
    O81B N8B C8B . . 117.7(3) ?
    O82 N8B C8B . . 120.3(3) ?
    O82B N8B C8B . . 116.9(3) ?
    O81 N8B C8B . . 116.8(3) ?
    C10B C9B C8B . . 122.2(2) ?
    C10B C9B H9 . . 118.9 ?
    C8B C9B H9 . . 118.9 ?
    C9B C10B C1B . . 117.35(18) ?
    C9B C10B C13B . . 116.21(18) ?
    C1B C10B C13B . . 126.32(18) ?
    C3B C11B H11A . . 109.5 ?
    C3B C11B H11B . . 109.5 ?
    H11A C11B H11B . . 109.5 ?
    C3B C11B H11C . . 109.5 ?
    H11A C11B H11C . . 109.5 ?
    H11B C11B H11C . . 109.5 ?
    C7B C12B H12A . . 109.5 ?
    C7B C12B H12B . . 109.5 ?
    H12A C12B H12B . . 109.5 ?
    C7B C12B H12C . . 109.5 ?
    H12A C12B H12C . . 109.5 ?
    H12B C12B H12C . . 109.5 ?
    C15B C13B C14B . . 110.56(19) ?
    C15B C13B C10B . . 111.11(18) ?
    C14B C13B C10B . . 111.19(19) ?
    C15B C13B H13 . . 107.9 ?
    C14B C13B H13 . . 107.9 ?
    C10B C13B H13 . . 107.9 ?
    C13B C14B H14A . . 109.5 ?
    C13B C14B H14B . . 109.5 ?
    H14A C14B H14B . . 109.5 ?
    C13B C14B H14C . . 109.5 ?
    H14A C14B H14C . . 109.5 ?
    H14B C14B H14C . . 109.5 ?
    C13B C15B H15A . . 109.5 ?
    C13B C15B H15B . . 109.5 ?
    H15A C15B H15B . . 109.5 ?
    C13B C15B H15C . . 109.5 ?
    H15A C15B H15C . . 109.5 ?
    H15B C15B H15C . . 109.5 ?
    O21A N2A O22A . . 124.2(2) ?
    O21A N2A C2A . . 118.68(19) ?
    O22A N2A C2A . . 117.1(2) ?
    C2A C1A C6A . . 115.35(18) ?
    C2A C1A C10A . . 125.69(18) ?
    C6A C1A C10A . . 118.94(18) ?
    C3A C2A C1A . . 125.33(19) ?
    C3A C2A N2A . . 114.58(19) ?
    C1A C2A N2A . . 119.71(17) ?
    C2A C3A C4A . . 116.7(2) ?
    C2A C3A C11A . . 123.4(2) ?
    C4A C3A C11A . . 119.9(2) ?
    C5A C4A C3A . . 121.3(2) ?
    C5A C4A H4A . . 119.3 ?
    C3A C4A H4A . . 119.3 ?
    C4A C5A C6A . . 122.1(2) ?
    C4A C5A H5A . . 118.9 ?
    C6A C5A H5A . . 118.9 ?
    C5A C6A C7A . . 119.76(19) ?
    C5A C6A C1A . . 118.9(2) ?
    C7A C6A C1A . . 121.30(19) ?
    C8A C7A C6A . . 115.99(19) ?
    C8A C7A C12A . . 123.4(2) ?
    C6A C7A C12A . . 120.5(2) ?
    C7A C8A C9A . . 123.6(2) ?
    C7A C8A N8A . . 121.6(2) ?
    C9A C8A N8A . . 114.7(2) ?
    O84 N8A O83A . . 70.0(14) ?
    O84 N8A O84A . . 79.0(12) ?
    O83A N8A O84A . . 122.3(3) ?
    O84 N8A O83 . . 130.3(11) ?
    O83A N8A O83 . . 87.0(8) ?
    O84A N8A O83 . . 77.5(7) ?
    O84 N8A C8A . . 120.0(9) ?
    O83A N8A C8A . . 117.8(2) ?
    O84A N8A C8A . . 119.7(2) ?
    O83 N8A C8A . . 109.7(6) ?
    C10A C9A C8A . . 122.1(2) ?
    C10A C9A H9A . . 119.0 ?
    C8A C9A H9A . . 119.0 ?
    C9A C10A C1A . . 117.62(18) ?
    C9A C10A C13A . . 116.26(18) ?
    C1A C10A C13A . . 126.00(18) ?
    C3A C11A H11D . . 109.5 ?
    C3A C11A H11E . . 109.5 ?
    H11D C11A H11E . . 109.5 ?
    C3A C11A H11F . . 109.5 ?
    H11D C11A H11F . . 109.5 ?
    H11E C11A H11F . . 109.5 ?
    C7A C12A H12D . . 109.5 ?
    C7A C12A H12E . . 109.5 ?
    H12D C12A H12E . . 109.5 ?
    C7A C12A H12F . . 109.5 ?
    H12D C12A H12F . . 109.5 ?
    H12E C12A H12F . . 109.5 ?
    C14A C13A C10A . . 111.4(2) ?
    C14A C13A C15A . . 111.1(2) ?
    C10A C13A C15A . . 110.39(18) ?
    C14A C13A H13A . . 107.9 ?
    C10A C13A H13A . . 107.9 ?
    C15A C13A H13A . . 107.9 ?
    C13A C14A H14D . . 109.5 ?
    C13A C14A H14E . . 109.5 ?
    H14D C14A H14E . . 109.5 ?
    C13A C14A H14F . . 109.5 ?
    H14D C14A H14F . . 109.5 ?
    H14E C14A H14F . . 109.5 ?
    C13A C15A H15D . . 109.5 ?
    C13A C15A H15E . . 109.5 ?
    H15D C15A H15E . . 109.5 ?
    C13A C15A H15F . . 109.5 ?
    H15D C15A H15F . . 109.5 ?
    H15E C15A H15F . . 109.5 ?
loop_
    _geom_hbond_atom_site_label_D
    _geom_hbond_atom_site_label_H
    _geom_hbond_atom_site_label_A
    _geom_hbond_site_symmetry_A
    _geom_hbond_distance_DH
    _geom_hbond_distance_HA
    _geom_hbond_distance_DA
    _geom_hbond_angle_DHA
    _geom_hbond_publ_flag
    C11B H11C O82 2_656 0.98 2.42 3.243(6) 142 yes
    C11A H11F O84A 2_665 0.98 2.43 3.240(5) 139 yes
data_global
_journal_date_recd_electronic     2012-05-07
_journal_date_accepted     2012-05-11
_journal_name_full     'Acta Crystallographica, Section E'
_journal_year     2012
_journal_volume     68
_journal_issue      6
_journal_page_first     o1893
_journal_page_last     o1893
_journal_paper_category     QO
_journal_paper_doi     10.1107/S1600536812021514
_journal_coeditor_code     BT5912
_publ_contact_author_name     'Dr Mouna Chakkar'
_publ_contact_author_address
;
Laboratoire de Chimie des Substances Naturelles
URAC16,Facult\'e des Sciences Semlalia,
BP 2390 Bd My Abdellah,
40000 Marrakech
Morocco
;
_publ_contact_author_email     'berraho@uca.ma'
_publ_contact_author_fax     '0021224437408'
_publ_contact_author_phone     '0021224434649'
_publ_section_title
;
1-Isopropyl-4,7-dimethyl-2,8-dinitronaphthalene
;
loop_
    _publ_author_name
    _publ_author_address
    'Chakkar, Mouna'
;
Laboratoire de Chimie des Substances Naturelles
URAC16, Facult\'e des Sciences Semlalia,
BP 2390 Bd My Abdellah,
40000 Marrakech
Morocco
;
    'Oughris, Najia'
;
Laboratoire de Chimie des Substances Naturelles
URAC16, Facult\'e des Sciences Semlalia,
BP 2390 Bd My Abdellah,
40000 Marrakech
Morocco
;
    'Benharref, Ahmed'
;
Laboratoire de Chimie des Substances Naturelles
URAC16, Facult\'e des Sciences Semlalia,
BP 2390 Bd My Abdellah,
40000 Marrakech
Morocco
;
    'Daran, Jean-Claude'
;
Laboratoire de Chimie de Coordination,
205 route de Narbonne, 31077 Toulouse Cedex 04, France
;
    'Berraho, Moha'
;
Laboratoire de Chimie des Substances Naturelles
URAC16, Facult\'e des Sciences Semlalia,
BP 2390 Bd My Abdellah,
40000 Marrakech
Morocco
;
_iucr_refine_instructions_details
;
TITL N2
CELL  0.71070  11.7780  11.9070  12.4490  107.930  112.830  104.540
ZERR     4.00   0.0010   0.0010   0.0010    0.010    0.010    0.010
LATT   1
SFAC  C    H    N    O
UNIT  60   64   8    16
MERG   2
OMIT    -7  -3   2
SHEL 40 0.84
FMAP   2
PLAN   20
ACTA    50.00
BOND   $H
L.S.   6
TEMP   -93.00
WGHT    0.057800    0.946400
FVAR       3.88485   0.63598   0.83201
MOLE    1
N2B   3    0.121773   -0.033333    0.429694    11.00000    0.03251    0.05338 =
         0.04303    0.03189    0.01942    0.01812
O21   4    0.046456   -0.148787    0.351873    11.00000    0.03651    0.05212 =
         0.05769    0.02968    0.01097    0.00386
O22   4    0.083068    0.053102    0.452256    11.00000    0.04494    0.07553 =
         0.06561    0.04749    0.03637    0.03881
C1B   1    0.360216    0.100117    0.494847    11.00000    0.02795    0.02836 =
         0.02737    0.01168    0.01242    0.01497
C2B   1    0.269155    0.006244    0.505920    11.00000    0.03091    0.03494 =
         0.02943    0.01522    0.01407    0.01728
C3B   1    0.307352   -0.042956    0.593975    11.00000    0.04494    0.04028 =
         0.03186    0.01836    0.02012    0.02149
C4B   1    0.447940    0.009044    0.683743    11.00000    0.05096    0.04865 =
         0.03053    0.02231    0.01690    0.03101
AFIX  43
H4    2    0.478747   -0.024316    0.744314    11.00000   -1.20000
AFIX   0
C5B   1    0.539387    0.105166    0.685199    11.00000    0.03702    0.04407 =
         0.02815    0.01304    0.00873    0.02438
AFIX  43
H5    2    0.632413    0.141013    0.750283    11.00000   -1.20000
AFIX   0
C6B   1    0.501520    0.154376    0.593186    11.00000    0.03169    0.03204 =
         0.02619    0.00913    0.01180    0.01778
C7B   1    0.602703    0.256421    0.599200    11.00000    0.02836    0.03225 =
         0.03326    0.00576    0.01151    0.01237
C8B   1    0.556649    0.297089    0.505732    11.00000    0.03297    0.03097 =
         0.04135    0.01333    0.01714    0.00770
N8B   3    0.649448    0.404226    0.503094    11.00000    0.03970    0.04505 =
         0.05465    0.02072    0.01543    0.00390
PART    1
O81   4    0.607175    0.485008    0.479501    21.00000    0.05756    0.05524 =
         0.09996    0.05242    0.01320    0.00641
O82   4    0.758863    0.409765    0.520710    21.00000    0.04942    0.09348 =
         0.14311    0.07261    0.05562    0.02389
PART    2
O81B  4    0.634932    0.392521    0.401212   -21.00000    0.06458    0.07975 =
         0.05032    0.02504    0.02310   -0.01741
O82B  4    0.740256    0.498360    0.610848   -21.00000    0.05736    0.05113 =
         0.07425    0.00319    0.03195   -0.01195
PART    0
C9B   1    0.421744    0.239748    0.404277    11.00000    0.03328    0.03685 =
         0.03842    0.02071    0.01408    0.01309
AFIX  43
H9    2    0.398079    0.271223    0.341001    11.00000   -1.20000
AFIX   0
C10B  1    0.322558    0.139745    0.393019    11.00000    0.02821    0.03199 =
         0.03206    0.01688    0.01303    0.01461
C11B  1    0.208167   -0.144828    0.600430    11.00000    0.05930    0.05823 =
         0.04842    0.03534    0.02642    0.02112
AFIX 137
H11A  2    0.129693   -0.125224    0.590236    11.00000   -1.50000
H11B  2    0.252524   -0.144999    0.685189    11.00000   -1.50000
H11C  2    0.177681   -0.230613    0.530071    11.00000   -1.50000
AFIX   0
C12B  1    0.749623    0.313248    0.704918    11.00000    0.03116    0.05377 =
         0.04521    0.01291    0.00817    0.01265
AFIX 137
H12A  2    0.787744    0.250237    0.686450    11.00000   -1.50000
H12B  2    0.755325    0.332964    0.789796    11.00000   -1.50000
H12C  2    0.801136    0.393418    0.707108    11.00000   -1.50000
AFIX   0
C13B  1    0.183897    0.075087    0.267503    11.00000    0.02699    0.04260 =
         0.03813    0.02659    0.01084    0.01171
AFIX  13
H13   2    0.126344   -0.004448    0.264968    11.00000   -1.20000
AFIX   0
C14B  1    0.111866    0.165608    0.266356    11.00000    0.03738    0.06779 =
         0.06464    0.04601    0.02126    0.02916
AFIX 137
H14A  2    0.162873    0.241328    0.261982    11.00000   -1.50000
H14B  2    0.106767    0.194773    0.346373    11.00000   -1.50000
H14C  2    0.019822    0.118703    0.189977    11.00000   -1.50000
AFIX   0
C15B  1    0.198092    0.032392    0.146477    11.00000    0.03859    0.05662 =
         0.03499    0.02512    0.01064    0.01287
AFIX 137
H15A  2    0.248500    0.109351    0.143352    11.00000   -1.50000
H15B  2    0.107622   -0.016747    0.067893    11.00000   -1.50000
H15C  2    0.247280   -0.022879    0.150367    11.00000   -1.50000
AFIX   0
MOLE    2
N2A   3    0.541230    0.188436    0.059227    11.00000    0.03019    0.03334 =
         0.04680    0.02215    0.00872    0.00750
O21A  4    0.502042    0.187127    0.136484    11.00000    0.04466    0.06693 =
         0.06045    0.04410    0.02400    0.01692
O22A  4    0.605399    0.128138    0.034500    11.00000    0.04386    0.03804 =
         0.06838    0.02596    0.01594    0.02212
C1A   1    0.610365    0.369052    0.002219    11.00000    0.03135    0.03064 =
         0.02782    0.01422    0.01451    0.01831
C2A   1    0.505384    0.263067   -0.013813    11.00000    0.03107    0.03138 =
         0.03078    0.01414    0.01128    0.01523
C3A   1    0.369211    0.212282   -0.104329    11.00000    0.03001    0.03640 =
         0.03492    0.01106    0.01161    0.01413
C4A   1    0.332700    0.267907   -0.189936    11.00000    0.03184    0.04790 =
         0.03072    0.01066    0.00676    0.02213
AFIX  43
H4A   2    0.239497    0.237880   -0.251655    11.00000   -1.20000
AFIX   0
C5A   1    0.427950    0.363541   -0.186065    11.00000    0.04071    0.04842 =
         0.02919    0.01904    0.01330    0.02823
AFIX  43
H5A   2    0.399900    0.395728   -0.248218    11.00000   -1.20000
AFIX   0
C6A   1    0.568109    0.417046   -0.092194    11.00000    0.03773    0.03756 =
         0.02692    0.01471    0.01602    0.02469
C7A   1    0.664134    0.517269   -0.093002    11.00000    0.04827    0.04113 =
         0.03322    0.02183    0.02395    0.02710
C8A   1    0.797327    0.563933    0.001355    11.00000    0.04176    0.04052 =
         0.04227    0.02381    0.02577    0.01963
N8A   3    0.907516    0.664180    0.008821    11.00000    0.04932    0.05856 =
         0.05483    0.03704    0.02844    0.01947
PART    1
O84A  4    0.893017    0.758926   -0.003076    31.00000    0.07389    0.06067 =
         0.11112    0.06011    0.04843    0.02720
O83A  4    1.013420    0.652216    0.033655    31.00000    0.04751    0.10353 =
         0.10215    0.07381    0.04350    0.03384
PART    2
O83   4    0.886832    0.637759   -0.110662   -31.00000    0.10958    0.08765 =
         0.08426    0.03987    0.07235    0.00998
O84   4    0.985173    0.738729    0.098232   -31.00000    0.08639    0.09199 =
         0.07876    0.04138    0.03242   -0.01308
PART    0
C9A   1    0.839763    0.523582    0.098213    11.00000    0.03263    0.03989 =
         0.03889    0.02289    0.01634    0.01618
AFIX  43
H9A   2    0.933737    0.561300    0.161346    11.00000   -1.20000
AFIX   0
C10A  1    0.750619    0.431696    0.105153    11.00000    0.03024    0.03442 =
         0.03255    0.01843    0.01366    0.01728
C11A  1    0.261737    0.100136   -0.117349    11.00000    0.03196    0.05074 =
         0.05190    0.01736    0.00817    0.00635
AFIX 137
H11D  2    0.294861    0.033489   -0.110526    11.00000   -1.50000
H11E  2    0.179092    0.062607   -0.202522    11.00000   -1.50000
H11F  2    0.241359    0.131375   -0.047468    11.00000   -1.50000
AFIX   0
C12A  1    0.618330    0.563257   -0.196068    11.00000    0.06328    0.06173 =
         0.04489    0.03552    0.02855    0.03435
AFIX 137
H12D  2    0.697149    0.611382   -0.198779    11.00000   -1.50000
H12E  2    0.575061    0.620344   -0.174686    11.00000   -1.50000
H12F  2    0.553057    0.487887   -0.281619    11.00000   -1.50000
AFIX   0
C13A  1    0.808195    0.411184    0.227139    11.00000    0.02583    0.04459 =
         0.04036    0.02831    0.00926    0.01105
AFIX  13
H13A  2    0.730334    0.352995    0.226999    11.00000   -1.20000
AFIX   0
C14A  1    0.903064    0.344629    0.226235    11.00000    0.04089    0.06515 =
         0.07150    0.04819    0.01988    0.02950
AFIX 137
H14D  2    0.854411    0.261763    0.146371    11.00000   -1.50000
H14E  2    0.934038    0.328304    0.302854    11.00000   -1.50000
H14F  2    0.981709    0.401050    0.228900    11.00000   -1.50000
AFIX   0
C15A  1    0.880586    0.541239    0.351179    11.00000    0.04177    0.05900 =
         0.03783    0.02635    0.00802    0.01041
AFIX 137
H15D  2    0.908049    0.525445    0.428207    11.00000   -1.50000
H15E  2    0.818713    0.583550    0.347865    11.00000   -1.50000
H15F  2    0.961249    0.597817    0.356718    11.00000   -1.50000
HKLF    4
REM  N2
REM R1 =  0.0562 for   4084 Fo > 4sig(Fo)  and  0.0662 for all   4881 data
REM    425 parameters refined using      0 restraints
END
WGHT      0.0581      0.9420
REM Highest difference peak  0.191,  deepest hole -0.256,  1-sigma level  0.044
Q1    1   0.6157  0.4445 -0.1209  11.00000  0.05    0.19
Q2    1   0.7405  0.5103 -0.0657  11.00000  0.05    0.19
Q3    1   0.1252  0.1285  0.5322  11.00000  0.05    0.17
Q4    1   0.5447  0.2036  0.6055  11.00000  0.05    0.17
Q5    1   0.5054  0.5118 -0.2503  11.00000  0.05    0.17
Q6    1   0.5538  0.3077 -0.0210  11.00000  0.05    0.17
Q7    1   0.4996  0.1220  0.6233  11.00000  0.05    0.17
Q8    1   0.4982  0.3669 -0.1399  11.00000  0.05    0.16
Q9    1   0.5203  0.2542  0.2212  11.00000  0.05    0.16
Q10   1   0.6013  0.4905 -0.2823  11.00000  0.05    0.16
Q11   1   0.3403  0.1017  0.4256  11.00000  0.05    0.16
Q12   1   0.4861  0.0756  0.7145  11.00000  0.05    0.16
Q13   1   0.2795  0.0427 -0.0529  11.00000  0.05    0.16
Q14   1   0.4237  0.2539 -0.0298  11.00000  0.05    0.16
Q15   1   0.3071  0.0606  0.5227  11.00000  0.05    0.15
Q16   1   0.2978 -0.0514  0.5159  11.00000  0.05    0.15
Q17   1   0.1536  0.2482  0.3671  11.00000  0.05    0.15
Q18   1   0.6827  0.3779  0.0355  11.00000  0.05    0.15
Q19   1   0.2997  0.0535  0.5682  11.00000  0.05    0.15
Q20   1   0.1023 -0.1820  0.5561  11.00000  0.05    0.15
;
