# Supplementary material for: 1-Isopropyl-4,7-dimethyl-2,8-dinitro­naphthalene
Source: Acta Crystallogr Sect E Struct Rep Online. 2012 May 26;68(Pt 6):o1893. doi: 10.1107/S1600536812021514 (PMC3379451; doi:10.1107/S1600536812021514)
Supplement: Supplementary file 2 [file e-68-o1893-Isup2.hkl]

#
# h,k,l, Fc-squared, Fo-squared, sigma(Fo-squared) and status flag
#
data_I
_shelx_title ' N2'
_shelx_refln_list_code          4
_shelx_F_calc_maximum      258.69
_exptl_crystal_F_000       608.00
_reflns_d_resolution_high  0.8400
 
loop_
 _symmetry_equiv_pos_as_xyz
 'x, y, z'
 '-x, -y, -z'
 
_cell_length_a    11.7780
_cell_length_b    11.9070
_cell_length_c    12.4490
_cell_angle_alpha 107.930
_cell_angle_beta  112.830
_cell_angle_gamma 104.540
 
_shelx_F_squared_multiplier     1.000
 
loop_
 _refln_index_h
 _refln_index_k
 _refln_index_l
 _refln_F_squared_calc
 _refln_F_squared_meas
 _refln_F_squared_sigma
 _refln_observed_status
   2   0   0       85.26       69.28      3.15 o
   3   0   0      626.72      727.38     24.23 o
   4   0   0      581.31      541.12      6.38 o
   5   0   0        0.73        5.31      1.28 o
   6   0   0      280.00      247.25      8.89 o
   7   0   0      196.97      205.92      4.89 o
   8   0   0      130.50      140.66      4.35 o
   9   0   0       14.03       18.83      2.61 o
  10   0   0       20.68       21.86      2.96 o
  11   0   0       23.14       22.29      3.10 o
 -12   1   0        0.42        1.09      1.49 o
 -11   1   0        8.55        8.43      1.91 o
 -10   1   0       50.05       45.75      4.84 o
  -9   1   0      215.63      218.04      8.15 o
  -8   1   0      146.97      129.27      6.85 o
  -7   1   0       85.02       74.15      2.91 o
  -6   1   0       17.88       10.83      1.40 o
  -5   1   0     5275.64     5858.48     66.05 o
  -4   1   0     2830.93     2836.54     22.72 o
  -3   1   0      276.90      256.18      5.05 o
  -2   1   0     1537.96     1581.12     14.57 o
   1   1   0        0.03        6.00      0.51 o
   2   1   0       69.70       93.41      4.81 o
   3   1   0      493.01      450.21      5.95 o
   4   1   0       58.04       68.14      2.70 o
   5   1   0        1.98        2.55      0.82 o
   6   1   0      184.70      171.20      5.16 o
   7   1   0        6.49        9.25      1.45 o
   8   1   0        0.25        1.93      0.99 o
   9   1   0       15.67       17.16      2.45 o
  10   1   0        0.78        2.12      1.51 o
  11   1   0       22.62       28.00      3.51 o
 -12   2   0       27.90       21.10      3.41 o
 -11   2   0        1.40        2.66      1.50 o
 -10   2   0       60.41       44.70      4.53 o
  -9   2   0       18.53       12.67      2.10 o
  -8   2   0      185.09      184.20      6.16 o
  -7   2   0       41.42       42.86      1.63 o
  -6   2   0       37.09       53.80      2.72 o
  -5   2   0        9.38       11.39      1.38 o
  -4   2   0       20.56       51.20      2.29 o
  -3   2   0     1245.98     1303.80     14.81 o
  -2   2   0     8055.96     8267.11     60.65 o
  -1   2   0     7128.34     7101.74     80.77 o
   0   2   0      799.65      747.10      5.45 o
   1   2   0      194.87      198.78      2.47 o
   2   2   0     2962.67     2847.16     14.67 o
   3   2   0      731.91      760.53     11.47 o
   4   2   0      324.10      258.51      5.46 o
   5   2   0      172.85      165.65      4.86 o
   6   2   0       87.71       72.12      3.41 o
   7   2   0      190.43      181.72      6.60 o
   8   2   0        0.60        0.81      1.02 o
   9   2   0        8.04        7.23      1.89 o
  10   2   0        0.02        1.31      1.78 o
 -12   3   0       11.27       13.48      2.66 o
 -11   3   0      106.65       99.56      5.57 o
 -10   3   0       48.10       42.54      3.43 o
  -9   3   0       33.91       35.83      2.96 o
  -8   3   0       57.10       55.77      3.41 o
  -7   3   0      630.85      740.42     11.05 o
  -6   3   0      708.16      797.70     10.48 o
  -5   3   0        3.30       42.92      2.94 o
  -4   3   0       24.19       16.21      0.62 o
  -3   3   0        0.81        0.32      0.14 o
  -2   3   0      363.00      360.00      4.54 o
  -1   3   0      726.62      665.82     12.32 o
   0   3   0      198.93      217.30      3.08 o
   1   3   0     1709.39     1634.24     28.12 o
   2   3   0      826.82      850.19      8.52 o
   3   3   0      244.86      266.54      6.14 o
   4   3   0       31.47       28.62      1.97 o
   5   3   0        3.91        4.09      0.89 o
   6   3   0      133.02      113.66      4.52 o
   7   3   0       38.10       50.41      5.78 o
   8   3   0       22.03       21.25      1.99 o
   9   3   0       67.19       60.66      4.07 o
  10   3   0       42.94       43.27      4.19 o
 -12   4   0       29.72       25.41      2.94 o
 -11   4   0      153.45      136.93      6.06 o
 -10   4   0      119.87      131.56      5.78 o
  -9   4   0       23.32       24.37      2.23 o
  -8   4   0       54.34       53.77      2.36 o
  -7   4   0      502.88      495.47      9.83 o
  -6   4   0      438.34      499.77      7.71 o
  -5   4   0        0.46        0.31      0.22 o
  -4   4   0      530.02      503.33      7.19 o
  -3   4   0     1154.69     1136.23     22.53 o
  -2   4   0      148.66      128.69      2.15 o
  -1   4   0        1.79        8.47      1.40 o
   0   4   0      222.16      207.64      2.98 o
   1   4   0       95.12      119.16      3.57 o
   2   4   0       19.21       21.14      1.84 o
   3   4   0       60.94       54.25      2.14 o
   4   4   0        0.07        0.40      0.48 o
   5   4   0      421.58      420.18      7.50 o
   6   4   0       83.89      139.43      5.20 o
   7   4   0        6.97       11.88      1.52 o
   8   4   0       11.36        9.49      1.52 o
   9   4   0        1.50        5.84      1.63 o
 -12   5   0       11.30       14.15      2.25 o
 -11   5   0       16.09       12.83      2.12 o
 -10   5   0       25.74       22.33      2.28 o
  -9   5   0        1.74        0.59      1.08 o
  -8   5   0        0.45        0.37      0.58 o
  -7   5   0       15.23       19.90      3.17 o
  -6   5   0      662.65      623.74      9.73 o
  -5   5   0       10.72        9.65      0.76 o
  -4   5   0       14.19       17.91      1.73 o
  -3   5   0       24.99       28.06      1.34 o
  -2   5   0      536.02      518.26     13.03 o
  -1   5   0      345.26      332.77      3.91 o
   0   5   0      214.86      212.24      3.54 o
   1   5   0      920.64      844.55      7.75 o
   2   5   0       21.67       19.89      1.41 o
   3   5   0      424.94      425.25      6.69 o
   4   5   0       29.98       24.37      2.00 o
   5   5   0        0.15       32.82      2.86 o
   6   5   0      130.73      163.58      6.59 o
   7   5   0       42.55       42.74      3.20 o
   8   5   0        0.10       -0.47      1.02 o
 -12   6   0        0.71        2.10      1.26 o
 -11   6   0       37.66       46.84      3.73 o
 -10   6   0       24.08       27.39      2.82 o
  -9   6   0       16.11       17.15      1.90 o
  -8   6   0       83.43       86.57      3.95 o
  -7   6   0        0.95        2.20      0.60 o
  -6   6   0       91.01       82.50      2.29 o
  -5   6   0       19.41       24.47      1.48 o
  -4   6   0       79.55      114.96     11.93 o
  -3   6   0      103.59      109.21      3.52 o
  -2   6   0      351.33      355.48     12.90 o
  -1   6   0       48.70       43.12      4.02 o
   0   6   0        2.03        0.73      0.48 o
   1   6   0      209.52      267.73      7.09 o
   2   6   0      188.49      193.86      5.31 o
   3   6   0       89.66       81.20      3.13 o
   4   6   0      328.11      331.33      8.40 o
   5   6   0      767.50      808.13     16.80 o
   6   6   0       40.91       47.93      4.43 o
   7   6   0       32.98       37.14      3.45 o
   8   6   0        2.10        0.77      1.66 o
 -12   7   0       19.97       24.92      2.90 o
 -11   7   0       19.20       18.09      2.43 o
 -10   7   0      142.57      139.74      6.02 o
  -9   7   0       29.83       23.60      2.36 o
  -8   7   0        6.30       10.03      1.32 o
  -7   7   0       18.46       28.85      1.92 o
  -6   7   0      139.60      151.68      4.04 o
  -5   7   0       29.98       31.26      3.81 o
  -4   7   0       78.66       88.71      3.02 o
  -3   7   0       24.41       16.84      1.78 o
  -2   7   0       11.96       11.19      0.78 o
  -1   7   0       34.19       35.17      3.78 o
   0   7   0      213.77      218.45      6.63 o
   1   7   0      108.59      110.95      3.91 o
   2   7   0       55.73       56.81      3.00 o
   3   7   0       42.69       42.69      2.90 o
   4   7   0      218.58      212.21      6.59 o
   5   7   0       46.23       61.40      6.03 o
   6   7   0       32.86       27.56      3.52 o
   7   7   0        1.57        2.65      1.65 o
 -12   8   0        2.70        4.43      1.62 o
 -11   8   0        6.01        6.40      1.40 o
 -10   8   0        0.66       -0.56      1.09 o
  -9   8   0       76.47       82.57      4.44 o
  -8   8   0        0.06       -0.74      0.74 o
  -7   8   0      132.66      140.24      5.60 o
  -6   8   0       32.01       28.75      2.10 o
  -5   8   0      213.31      226.16      5.67 o
  -4   8   0       74.14       75.11      2.93 o
  -3   8   0       76.18       62.78      2.29 o
  -2   8   0       26.37       33.39      1.75 o
  -1   8   0     1155.46     1167.45     22.35 o
   0   8   0      131.00      126.77      8.67 o
   1   8   0       54.82       56.33      3.75 o
   2   8   0        0.91        0.64      1.04 o
   3   8   0      260.57      239.38      9.09 o
   4   8   0       77.83       75.48      5.06 o
   5   8   0        1.05        0.02      1.32 o
   6   8   0        2.66        0.54      2.23 o
 -12   9   0        1.97        2.91      1.29 o
 -11   9   0       50.46       44.05      3.81 o
 -10   9   0        9.40        6.88      1.24 o
  -9   9   0        0.18       -0.73      1.07 o
  -8   9   0        4.61        2.27      1.56 o
  -7   9   0      400.47      420.36     11.44 o
  -6   9   0     1261.06     1221.10     18.10 o
  -5   9   0      349.84      363.12      7.46 o
  -4   9   0       52.68       44.42      2.49 o
  -3   9   0        0.19        3.44      1.22 o
  -2   9   0       38.14       35.28      3.04 o
  -1   9   0       60.60       65.00      4.06 o
   0   9   0        0.00        0.21      1.13 o
   1   9   0        5.39        6.11      1.44 o
   2   9   0        8.21        6.46      1.58 o
   3   9   0        5.76        5.87      2.26 o
   4   9   0       14.07        8.14      1.74 o
   5   9   0        4.06        1.37      1.68 o
 -11  10   0      456.75      441.85     14.16 o
 -10  10   0      758.70      749.81     23.00 o
  -9  10   0        2.64       16.36      2.82 o
  -8  10   0        1.68        2.94      1.18 o
  -7  10   0       12.74        8.92      1.62 o
  -6  10   0       52.85       45.16      2.55 o
  -5  10   0       67.36       58.92      3.73 o
  -4  10   0       43.95       49.55      2.98 o
  -3  10   0       14.57       17.25      1.87 o
  -2  10   0       93.70       90.29      6.85 o
  -1  10   0      297.35      312.67     11.29 o
   0  10   0       17.61       14.51      2.08 o
   1  10   0       20.70       25.76      3.15 o
   2  10   0        1.42        2.99      1.67 o
   3  10   0        1.91        0.15      1.92 o
 -11  11   0        1.94        2.69      1.50 o
 -10  11   0       19.88       16.86      2.43 o
  -9  11   0       12.56       12.39      2.55 o
  -8  11   0      100.52      100.34      6.26 o
  -7  11   0        8.83        5.88      1.72 o
  -6  11   0       35.44       32.54      3.04 o
  -5  11   0        5.07        5.99      1.22 o
  -4  11   0       65.64       82.57      7.54 o
  -3  11   0      151.19      158.63      6.77 o
  -2  11   0       28.91       33.20      3.22 o
  -1  11   0       19.95       16.72      2.28 o
   0  11   0        2.65        2.68      1.41 o
   1  11   0       21.90       30.84      3.31 o
   2  11   0       17.21       18.64      2.82 o
 -10  12   0        0.24        0.32      1.47 o
  -9  12   0        0.67        0.99      1.96 o
  -8  12   0        4.45        2.52      2.44 o
  -7  12   0        7.66        4.00      1.91 o
  -6  12   0       53.64       52.10      4.32 o
  -5  12   0        2.86        2.71      1.41 o
  -4  12   0       33.81       41.61      4.69 o
  -3  12   0       69.14       70.70      6.92 o
  -2  12   0        4.50        3.16      1.34 o
  -1  12   0        4.34        1.49      2.58 o
   0  12   0       15.33       22.87      3.16 o
  -8  13   0        8.41        5.36      2.08 o
  -7  13   0        0.60       -0.82      1.66 o
  -6  13   0        0.92       -1.54      1.78 o
  -5  13   0        0.07        2.53      1.59 o
  -4  13   0        6.27        6.54      2.35 o
  -3  13   0        1.46       -0.07      1.50 o
   1 -13   1       41.14       34.69      4.48 o
   2 -13   1        6.56        2.96      2.95 o
   3 -13   1       67.86       65.33      5.87 o
   4 -13   1       65.39       71.68      7.24 o
   5 -13   1        6.74        5.45      1.73 o
   6 -13   1        3.90        2.68      1.58 o
   7 -13   1       36.38       37.27      5.80 o
   8 -13   1        1.94        0.97      2.68 o
  -1 -12   1      126.97      136.80      7.01 o
   0 -12   1        9.27        9.35      1.72 o
   1 -12   1        9.38        7.62      1.68 o
   2 -12   1       75.12       82.83      4.98 o
   3 -12   1      127.10      129.60     14.18 o
   4 -12   1       42.10       31.78      3.91 o
   5 -12   1      101.45      104.64      7.30 o
   6 -12   1        0.18       -2.36      2.81 o
   7 -12   1        0.01        2.22      2.08 o
   8 -12   1        0.66        1.96      1.61 o
   9 -12   1       26.49       24.17      4.22 o
  10 -12   1        1.63        0.17      4.08 o
  -3 -11   1        0.76        1.05      1.78 o
  -2 -11   1       62.55       59.40      4.66 o
  -1 -11   1       79.32       79.61      5.13 o
   0 -11   1        8.68        2.30      1.38 o
   1 -11   1        0.01       -0.48      1.13 o
   2 -11   1        0.27       -0.79      1.71 o
   3 -11   1       24.22       27.74      3.26 o
   4 -11   1       92.29       83.64      4.58 o
   5 -11   1        0.07       -0.46      1.37 o
   6 -11   1        4.12        3.04      1.22 o
   7 -11   1        1.49        0.86      0.97 o
   8 -11   1       26.86       20.45      2.58 o
   9 -11   1        1.44        2.60      1.40 o
  10 -11   1      232.51      223.42      9.01 o
  11 -11   1      718.95      730.83     21.09 o
  -4 -10   1        0.01        0.66      1.25 o
  -3 -10   1        9.16       12.65      2.26 o
  -2 -10   1       31.06       25.66      3.21 o
  -1 -10   1        0.28       -1.17      1.17 o
   0 -10   1        1.01        1.11      1.09 o
   1 -10   1        0.94        3.36      2.27 o
   2 -10   1       66.91       60.82      3.86 o
   3 -10   1       32.05       27.04      2.23 o
   4 -10   1        0.52        5.47      1.26 o
   5 -10   1       18.73       16.11      1.45 o
   6 -10   1       86.23       95.20      4.29 o
   7 -10   1        0.19        3.85      1.29 o
   8 -10   1      166.13      172.08      8.60 o
   9 -10   1        3.81        2.42      1.27 o
  10 -10   1        0.17       -1.24      1.28 o
  11 -10   1        2.33        2.36      1.33 o
  -5  -9   1        0.45        1.52      1.42 o
  -4  -9   1        7.69        3.86      1.37 o
  -3  -9   1       26.05       25.62      2.80 o
  -2  -9   1      379.33      377.30     12.23 o
  -1  -9   1        2.26       11.15      2.69 o
   0  -9   1       39.85       60.98      4.46 o
   1  -9   1      165.42      164.18      8.70 o
   2  -9   1       94.67       99.25      3.88 o
   3  -9   1      321.38      319.41     11.41 o
   4  -9   1       13.49       20.03      1.58 o
   5  -9   1        0.08        0.80      0.64 o
   6  -9   1      461.70      426.90      8.59 o
   7  -9   1       58.14       50.38      2.76 o
   8  -9   1       19.24       26.34      2.22 o
   9  -9   1       20.87       18.85      2.24 o
  10  -9   1       84.47       82.83      4.82 o
  11  -9   1        1.42       -0.53      1.03 o
  12  -9   1       47.64       47.41      4.10 o
  -6  -8   1        6.29        4.26      1.51 o
  -5  -8   1        3.73        2.45      1.00 o
  -4  -8   1        9.71       10.26      1.87 o
  -3  -8   1        6.86        4.66      1.14 o
  -2  -8   1       13.36       10.78      1.68 o
  -1  -8   1       11.27       10.41      1.76 o
   0  -8   1        2.94        4.04      0.95 o
   1  -8   1      190.77      179.21      5.79 o
   2  -8   1       38.71       36.24      4.58 o
   3  -8   1        3.61        2.86      0.59 o
   4  -8   1      334.85      311.71      8.10 o
   5  -8   1       31.08       34.29      2.06 o
   6  -8   1       94.27       96.38      5.75 o
   7  -8   1        0.89        1.72      0.70 o
   8  -8   1       13.11       15.07      1.76 o
   9  -8   1        0.03        1.22      1.73 o
  10  -8   1      143.15      141.66      6.30 o
  11  -8   1       15.32       14.57      2.23 o
  12  -8   1       12.18       15.89      2.64 o
  -7  -7   1       20.74       19.58      5.49 o
  -6  -7   1       38.55       37.14      4.04 o
  -5  -7   1       47.43       59.49      4.17 o
  -4  -7   1      130.93      130.85      4.89 o
  -3  -7   1       24.41       30.39      2.17 o
  -2  -7   1        0.64        0.68      0.51 o
  -1  -7   1      262.66      298.31      9.05 o
   0  -7   1       79.54       74.33      3.05 o
   1  -7   1       30.91       29.14      2.38 o
   2  -7   1        7.26        6.21      0.68 o
   3  -7   1      154.48      141.53     11.75 o
   4  -7   1      323.49      342.72      5.00 o
   5  -7   1      170.38      177.25      3.75 o
   6  -7   1        0.37       -0.35      0.38 o
   7  -7   1        3.43        2.32      0.57 o
   8  -7   1        7.28       16.70      2.91 o
   9  -7   1       28.86       33.14      2.48 o
  10  -7   1       64.28       63.70      4.09 o
  11  -7   1        0.13        3.02      1.18 o
  12  -7   1        2.66        4.34      1.35 o
  -8  -6   1        2.21       -0.57      0.91 o
  -7  -6   1        0.11        1.09      0.79 o
  -6  -6   1       67.01       71.15      3.87 o
  -5  -6   1      141.46      137.91      4.46 o
  -4  -6   1        4.01       10.08      1.54 o
  -3  -6   1      148.46      144.46      4.01 o
  -2  -6   1      509.05      501.27      8.01 o
  -1  -6   1       37.77       52.13      6.75 o
   0  -6   1      204.00      175.96      4.80 o
   1  -6   1        0.45        7.27      3.91 o
   2  -6   1        6.91        8.41      1.00 o
   3  -6   1      322.34      354.57     12.12 o
   4  -6   1      505.77      497.02      5.66 o
   5  -6   1      494.08      484.87      7.94 o
   6  -6   1       16.12       22.17      1.75 o
   7  -6   1      257.32      252.56      4.78 o
   8  -6   1       11.23        9.56      1.37 o
   9  -6   1       11.13       10.86      2.33 o
  10  -6   1        0.26       -0.20      1.03 o
  11  -6   1      100.42      102.24      5.64 o
  12  -6   1        3.11        3.42      1.33 o
  -9  -5   1       14.38       14.92      2.43 o
  -8  -5   1       47.15       47.00      3.49 o
  -7  -5   1       77.54       75.11      3.77 o
  -6  -5   1       77.56       98.27      7.61 o
  -5  -5   1      693.85      655.82      9.70 o
  -4  -5   1      488.24      467.86      8.37 o
  -3  -5   1       47.85       57.11      2.38 o
  -2  -5   1     2386.47     2540.52     18.18 o
  -1  -5   1     2510.82     2712.08     26.16 o
   0  -5   1       60.57       84.61      4.05 o
   1  -5   1        7.03       12.53      1.18 o
   2  -5   1      291.68      317.70      4.79 o
   3  -5   1      102.47      126.45      3.23 o
   4  -5   1        0.48        0.83      0.48 o
   5  -5   1      215.90      239.08      3.62 o
   6  -5   1       23.98       43.03      1.82 o
   7  -5   1       60.22       58.70      2.58 o
   8  -5   1      145.88      149.59      5.05 o
   9  -5   1        2.05        8.10      1.54 o
  10  -5   1       25.11       33.05      2.79 o
  11  -5   1      213.36      201.86      7.22 o
  12  -5   1       61.89       44.76      3.97 o
 -10  -4   1       55.69       46.09      4.30 o
  -9  -4   1        4.20        3.74      1.07 o
  -8  -4   1       37.30       38.32      3.11 o
  -7  -4   1      902.34      941.60     15.93 o
  -6  -4   1     3134.21     3050.65     45.21 o
  -5  -4   1      496.45      496.88      8.78 o
  -4  -4   1       23.25       19.18      1.47 o
  -3  -4   1      138.17      136.38      3.61 o
  -2  -4   1        7.57       17.74      1.86 o
  -1  -4   1     1855.27     1759.47      9.24 o
   0  -4   1      874.25      785.46     14.86 o
   1  -4   1      794.28      791.35     14.58 o
   2  -4   1      155.51      190.87      2.59 o
   3  -4   1       14.32       10.14      0.77 o
   4  -4   1       34.99       48.23      2.71 o
   5  -4   1       36.10       35.33      1.37 o
   6  -4   1        2.56        5.85      0.90 o
   7  -4   1      176.58      161.14      8.42 o
   8  -4   1      282.82      290.90      7.73 o
   9  -4   1       65.60       65.79      4.00 o
  10  -4   1       11.95       10.46      2.05 o
  11  -4   1       10.99        8.77      1.44 o
  12  -4   1        2.92        2.37      1.36 o
 -10  -3   1       52.24       52.61      4.49 o
  -9  -3   1        0.67        0.98      1.66 o
  -8  -3   1        5.26        7.19      1.52 o
  -7  -3   1     1016.25     1042.76     14.11 o
  -6  -3   1      227.09      213.65      5.89 o
  -5  -3   1      137.46      113.49      4.30 o
  -4  -3   1      214.57      273.09      5.24 o
  -3  -3   1     1008.33     1030.24      9.85 o
  -2  -3   1       96.60      100.86      2.31 o
  -1  -3   1     1046.40      995.13      8.28 o
   0  -3   1      211.91      201.52      6.45 o
   1  -3   1     2092.20     2122.67     17.30 o
   2  -3   1     1868.74     1752.30     17.30 o
   3  -3   1      925.95      965.41      7.71 o
   4  -3   1        7.08       23.99      2.58 o
   5  -3   1     1197.59     1274.67      7.04 o
   6  -3   1        0.76        1.08      0.45 o
   7  -3   1        0.59        0.67      0.52 o
   8  -3   1       57.39       38.81      2.87 o
   9  -3   1       22.89       13.50      1.90 o
  10  -3   1      553.21      520.67     12.28 o
  11  -3   1        7.88        5.12      1.24 o
  12  -3   1       17.44       18.09      2.99 o
 -11  -2   1       75.20       94.78      6.27 o
 -10  -2   1        9.53       15.00      2.40 o
  -9  -2   1        6.21        7.40      1.57 o
  -8  -2   1     1376.15     1419.14     19.86 o
  -7  -2   1      232.55      236.32      6.37 o
  -6  -2   1       88.67       73.22      4.22 o
  -5  -2   1      173.21      172.99      4.68 o
  -4  -2   1      160.83      191.35     10.78 o
  -3  -2   1       15.90       22.17      2.11 o
  -2  -2   1     5080.34     4635.11     26.56 o
  -1  -2   1       60.13       66.02      1.80 o
   0  -2   1     1196.05     1114.05     18.14 o
   1  -2   1     1600.95     1600.66     11.33 o
   2  -2   1       10.14       17.52      0.84 o
   3  -2   1     2256.18     2339.77     16.21 o
   4  -2   1       12.92       28.37      1.26 o
   5  -2   1     4858.42     5449.96     34.99 o
   6  -2   1       37.49       65.59      2.33 o
   7  -2   1      105.06      114.77      3.32 o
   8  -2   1        5.64        8.62      1.81 o
   9  -2   1      122.13      111.47      5.86 o
  10  -2   1       20.95       23.77      3.08 o
  11  -2   1       16.41       18.43      3.21 o
 -11  -1   1       38.07       42.87      4.21 o
 -10  -1   1       41.68       48.40      4.12 o
  -9  -1   1       34.80       36.28      3.61 o
  -8  -1   1       67.54       86.42      4.41 o
  -7  -1   1       17.07       18.02      1.64 o
  -6  -1   1        0.16        1.99      0.69 o
  -5  -1   1        0.19        4.14      1.02 o
  -4  -1   1      483.86      455.12      7.66 o
  -3  -1   1        1.38        1.10      0.45 o
  -2  -1   1      933.41      949.66      5.16 o
   1  -1   1        0.04        0.84      0.28 o
   2  -1   1     2427.43     2465.94     13.84 o
   3  -1   1     2481.66     2584.80     16.34 o
   4  -1   1       27.06       27.92      1.38 o
   5  -1   1      158.79      171.02      3.62 o
   6  -1   1        1.11        3.84      0.77 o
   7  -1   1      159.54      153.50      4.63 o
   8  -1   1        6.54        8.37      1.30 o
   9  -1   1       18.04       15.97      2.90 o
  10  -1   1       61.02       51.63      4.48 o
  11  -1   1        5.79        2.62      1.59 o
 -12   0   1        1.26        2.27      1.33 o
 -11   0   1       19.86       16.67      2.56 o
 -10   0   1       96.41      101.13      5.87 o
  -9   0   1       12.95       16.49      2.45 o
  -8   0   1       85.08       90.85      3.34 o
  -7   0   1        0.85        5.62      1.11 o
  -6   0   1      367.44      359.61      7.16 o
  -5   0   1      416.66      419.21      9.06 o
  -4   0   1      251.03      217.83      3.39 o
  -3   0   1      168.79      168.30      2.59 o
  -2   0   1      825.60      836.49      8.59 o
   1   0   1        0.98        1.46      0.32 o
   2   0   1      314.46      284.81     15.25 o
   3   0   1      931.95      994.52     24.64 o
   4   0   1       83.51      155.16      8.31 o
   5   0   1       47.92       76.38      2.68 o
   6   0   1        3.71        4.39      0.75 o
   7   0   1        2.16        2.76      0.85 o
   8   0   1        2.53        3.28      1.06 o
   9   0   1       12.70        9.81      1.96 o
  10   0   1       14.39        8.23      1.80 o
  11   0   1        0.41       -1.02      1.73 o
 -12   1   1       16.73       17.13      2.78 o
 -11   1   1        4.06        5.24      1.72 o
 -10   1   1      153.44      157.25      8.44 o
  -9   1   1      111.93      112.68      5.69 o
  -8   1   1        0.95        2.76      1.30 o
  -7   1   1        1.63        5.12      0.83 o
  -6   1   1        6.49        7.75      0.83 o
  -5   1   1      242.93      278.21      6.08 o
  -4   1   1      711.79      684.84     10.38 o
  -3   1   1     2047.34     1983.63     31.63 o
  -2   1   1     9832.23     9541.27    100.53 o
   0   1   1     5325.71     4911.53     40.46 o
   1   1   1     8704.96     7992.01     50.78 o
   2   1   1     6009.37     5596.57     17.91 o
   3   1   1      116.35      125.93      7.33 o
   4   1   1       22.64       22.67      1.74 o
   5   1   1      645.04      603.67      9.23 o
   6   1   1      176.41      189.64      5.06 o
   7   1   1        0.23        5.85      1.29 o
   8   1   1      206.03      206.71      9.51 o
   9   1   1        0.15        0.27      1.45 o
  10   1   1       67.64       65.02      4.35 o
 -12   2   1        0.08        0.79      1.83 o
 -11   2   1       24.35       23.19      2.90 o
 -10   2   1       48.60       52.33      4.16 o
  -9   2   1       24.20       23.94      2.45 o
  -8   2   1       88.01       98.29      4.30 o
  -7   2   1       89.47       81.18      6.11 o
  -6   2   1       23.89       41.53      2.76 o
  -5   2   1     2196.45     2187.31     42.15 o
  -4   2   1      224.30      246.28      3.90 o
  -3   2   1      408.05      367.97      3.67 o
  -2   2   1       23.52       29.69      2.51 o
  -1   2   1      655.51      635.19      6.20 o
   0   2   1     3296.08     2964.40     25.72 o
   1   2   1      234.20      288.77     23.60 o
   2   2   1      967.31      901.92     14.12 o
   3   2   1      666.21      573.32      7.65 o
   4   2   1       17.02       17.44      1.60 o
   5   2   1      443.56      416.72      7.12 o
   6   2   1       36.12       38.68      2.49 o
   7   2   1       18.85       13.88      1.50 o
   8   2   1      100.87       95.38      4.02 o
   9   2   1       24.50       23.57      2.57 o
  10   2   1       14.91       14.97      2.17 o
 -13   3   1       18.32       23.21      3.04 o
 -12   3   1        8.44        5.44      1.52 o
 -11   3   1       42.88       47.53      3.73 o
 -10   3   1        2.20        1.56      1.17 o
  -9   3   1      180.63      161.79      6.81 o
  -8   3   1       11.05       13.51      1.79 o
  -7   3   1      301.96      320.88      6.32 o
  -6   3   1        1.56        4.09      1.01 o
  -5   3   1       47.62       68.56      3.88 o
  -4   3   1      446.89      555.09     23.39 o
  -3   3   1     7745.75     8262.28    108.73 o
  -2   3   1     7497.69     8411.40    205.66 o
  -1   3   1      876.18      701.95     27.17 o
   0   3   1      642.02      676.11      7.96 o
   1   3   1      277.20      277.03      3.49 o
   2   3   1      388.54      394.31      5.28 o
   3   3   1      958.21      946.67     11.94 o
   4   3   1      520.25      487.82      8.15 o
   5   3   1        6.20       17.51      2.63 o
   6   3   1       39.94       43.31      2.88 o
   7   3   1        1.63       -0.06      0.81 o
   8   3   1        4.26        2.37      0.81 o
   9   3   1        6.91       11.44      2.11 o
 -13   4   1        2.62        1.04      1.25 o
 -12   4   1       27.53       27.33      3.04 o
 -11   4   1       18.11       22.32      2.62 o
 -10   4   1       25.22       23.28      2.13 o
  -9   4   1        0.03       -0.61      0.71 o
  -8   4   1      260.53      289.31      5.46 o
  -7   4   1     2439.34     2721.75     38.61 o
  -6   4   1      267.01      316.86     11.68 o
  -5   4   1       38.57       42.49      1.45 o
  -4   4   1       41.94       41.87      4.71 o
  -3   4   1      134.29      146.54      6.60 o
  -2   4   1      243.20      241.86      5.46 o
  -1   4   1      104.70       80.21      2.93 o
   0   4   1       23.98       37.99      5.29 o
   1   4   1      205.69      209.86      4.93 o
   2   4   1       72.13       58.54      2.32 o
   3   4   1        1.80        2.02      0.84 o
   4   4   1      734.53      752.97     11.69 o
   5   4   1      596.73      632.21     10.46 o
   6   4   1     1063.21     1077.21     13.35 o
   7   4   1       41.53       39.44      3.09 o
   8   4   1        1.58        0.59      0.76 o
 -13   5   1       34.81       31.23      3.37 o
 -12   5   1      221.73      218.32      8.41 o
 -11   5   1      249.47      260.27      8.63 o
 -10   5   1      140.39      132.88      5.77 o
  -9   5   1      155.78      139.25      5.63 o
  -8   5   1      225.46      236.65      5.02 o
  -7   5   1      132.58      138.86      7.91 o
  -6   5   1        9.91        8.30      0.69 o
  -5   5   1     2597.06     2608.92     43.05 o
  -4   5   1      103.82      128.15     15.10 o
  -3   5   1      121.26      117.38     11.80 o
  -2   5   1       77.67       61.82      2.65 o
  -1   5   1       19.99       26.88      1.52 o
   0   5   1       78.19       72.72      2.88 o
   1   5   1      334.66      345.07      9.43 o
   2   5   1      338.08      341.97     10.33 o
   3   5   1      140.84      136.94      3.95 o
   4   5   1      165.67      168.84      6.07 o
   5   5   1      247.86      251.25      7.21 o
   6   5   1       10.01       12.00      1.95 o
   7   5   1       11.99       11.46      1.73 o
   8   5   1        4.94        4.24      1.19 o
 -13   6   1       73.84       74.29      5.17 o
 -12   6   1        1.16        1.73      1.26 o
 -11   6   1       41.21       47.51      3.78 o
 -10   6   1       72.80       74.05      4.46 o
  -9   6   1      279.86      299.17      8.17 o
  -8   6   1        0.05       11.19      1.80 o
  -7   6   1      106.23      111.14      3.89 o
  -6   6   1       19.69       21.86      2.87 o
  -5   6   1       32.58       34.47      1.56 o
  -4   6   1       12.72       14.70      1.12 o
  -3   6   1        0.61        5.45      0.97 o
  -2   6   1       72.05       72.12      4.64 o
  -1   6   1        1.42        0.82      0.56 o
   0   6   1      217.09      207.86      6.18 o
   1   6   1      182.61      168.74      7.87 o
   2   6   1        1.87        2.10      0.76 o
   3   6   1      630.11      630.29     11.54 o
   4   6   1     1288.70     1306.88     17.74 o
   5   6   1      373.45      359.20     11.16 o
   6   6   1        4.64        1.88      1.14 o
   7   6   1       11.56       11.79      2.04 o
 -13   7   1       27.94       25.04      3.10 o
 -12   7   1        0.34        0.29      1.13 o
 -11   7   1        0.03       -1.26      1.26 o
 -10   7   1       30.70       26.76      2.73 o
  -9   7   1       96.74       95.49      4.60 o
  -8   7   1       85.81       95.63      3.67 o
  -7   7   1        3.55        0.78      0.52 o
  -6   7   1       10.03       13.37      1.90 o
  -5   7   1       16.52       21.05      1.62 o
  -4   7   1       12.91       13.28      1.30 o
  -3   7   1      132.09      116.76      2.99 o
  -2   7   1      405.08      424.61      6.65 o
  -1   7   1      253.63      282.40     10.73 o
   0   7   1      379.65      381.11      7.69 o
   1   7   1       23.66       17.74      1.94 o
   2   7   1        0.35        1.76      0.92 o
   3   7   1      194.28      173.51      5.92 o
   4   7   1        8.90       23.30      3.59 o
   5   7   1       70.12       73.44      5.80 o
   6   7   1       17.49       12.68      2.71 o
 -12   8   1       16.17       19.04      2.69 o
 -11   8   1        3.47        1.82      1.28 o
 -10   8   1      107.26      105.10      5.39 o
  -9   8   1        9.10        3.70      1.65 o
  -8   8   1        0.62       -1.41      1.50 o
  -7   8   1       11.26       13.19      1.26 o
  -6   8   1       30.05       38.96      4.42 o
  -5   8   1      157.65      157.77      4.12 o
  -4   8   1       45.20       41.01      2.35 o
  -3   8   1       18.89       15.12      1.38 o
  -2   8   1      104.62       87.20      4.08 o
  -1   8   1       27.12       22.39      2.27 o
   0   8   1       68.12       74.96      5.80 o
   1   8   1       14.32       13.04      1.97 o
   2   8   1      138.61      118.51      6.25 o
   3   8   1        1.28       13.91      3.06 o
   4   8   1       43.44       46.51      4.56 o
   5   8   1        3.61        3.57      1.61 o
 -12   9   1        0.30       -0.67      0.97 o
 -11   9   1       13.52       11.16      2.12 o
 -10   9   1      134.31      143.32     14.50 o
  -9   9   1       24.15       13.42      1.95 o
  -8   9   1        1.54        2.62      1.21 o
  -7   9   1       39.68       39.80      2.51 o
  -6   9   1       59.54       55.94      2.59 o
  -5   9   1        0.05        0.42      0.67 o
  -4   9   1       52.25       57.21      7.49 o
  -3   9   1       43.18       37.19      2.55 o
  -2   9   1       40.27       35.99      4.35 o
  -1   9   1       30.34       33.04      3.00 o
   0   9   1      148.83      148.59      7.50 o
   1   9   1       30.75       38.97      6.76 o
   2   9   1        0.44        4.03      1.73 o
   3   9   1        7.89        4.40      1.33 o
   4   9   1        0.41        0.58      1.53 o
 -12  10   1        0.76       -1.01      1.72 o
 -11  10   1       11.69        5.61      1.36 o
 -10  10   1        0.08       -0.04      1.25 o
  -9  10   1        4.53        2.19      0.99 o
  -8  10   1      205.49      190.69      8.26 o
  -7  10   1        1.21        3.54      1.29 o
  -6  10   1        8.87       10.30      1.39 o
  -5  10   1       52.02       56.83      3.30 o
  -4  10   1       19.25       21.84      2.16 o
  -3  10   1       50.99       54.48      5.62 o
  -2  10   1      194.78      183.09      7.18 o
  -1  10   1        0.56       -0.95      0.98 o
   0  10   1        8.98        5.12      1.41 o
   1  10   1        5.50        4.97      1.48 o
   2  10   1        2.18        5.19      1.83 o
 -11  11   1        0.31       -0.59      1.51 o
 -10  11   1        1.13       -0.58      2.36 o
  -9  11   1       22.63       17.73      2.77 o
  -8  11   1        0.54        0.72      1.21 o
  -7  11   1        5.65        6.73      1.42 o
  -6  11   1        0.00        0.12      0.82 o
  -5  11   1       68.51       70.75      3.80 o
  -4  11   1        0.00        1.69      1.28 o
  -3  11   1       62.28       65.39      4.39 o
  -2  11   1        0.27        1.49      1.30 o
  -1  11   1        2.54        8.24      1.65 o
   0  11   1       81.03       87.01      5.51 o
   1  11   1        0.35       -1.47      1.70 o
 -10  12   1        7.95        8.77      2.58 o
  -9  12   1       39.53       36.45      6.25 o
  -8  12   1       83.16       68.41      5.14 o
  -7  12   1        2.93        1.42      1.62 o
  -6  12   1        8.20       10.63      2.27 o
  -5  12   1       81.38       83.45      4.96 o
  -4  12   1        0.94        1.41      1.61 o
  -3  12   1        0.43       -0.38      1.19 o
  -2  12   1        0.20        0.03      1.23 o
  -1  12   1        0.50        1.34      1.22 o
  -7  13   1        1.67        1.80      1.40 o
  -6  13   1        1.78        0.82      2.13 o
  -5  13   1       13.77       11.47      2.31 o
  -4  13   1        1.32        0.19      1.96 o
   0 -13   2        0.02       -1.18      1.74 o
   1 -13   2        0.00       -0.86      1.85 o
   2 -13   2       32.31       34.60      4.85 o
   3 -13   2       42.95       51.54      5.24 o
   4 -13   2        5.18        7.39      1.82 o
   5 -13   2       25.61       27.06      3.56 o
   6 -13   2       45.27       54.61      5.94 o
   7 -13   2        3.69        6.57      2.59 o
   8 -13   2        7.16       10.52      3.01 o
  -2 -12   2        4.16        5.05      1.88 o
  -1 -12   2       23.24       18.76      2.80 o
   0 -12   2       15.00       14.52      1.92 o
   1 -12   2        0.57       -1.61      1.68 o
   2 -12   2        5.38        7.46      2.68 o
   3 -12   2      154.63      138.39      8.06 o
   4 -12   2       20.40       20.81      3.22 o
   5 -12   2       18.36       13.37      2.44 o
   6 -12   2        6.80        5.36      2.05 o
   7 -12   2        0.05        1.42      1.70 o
   8 -12   2        2.90        2.46      1.75 o
   9 -12   2        0.61       -1.50      1.88 o
  -3 -11   2       11.14       11.92      2.22 o
  -2 -11   2       14.52       17.61      2.75 o
  -1 -11   2        0.10       -0.48      2.38 o
   0 -11   2       13.02       16.74      4.66 o
   1 -11   2        7.36        4.30      1.26 o
   2 -11   2       37.77       49.37      5.22 o
   3 -11   2      216.15      204.42      9.47 o
   4 -11   2       32.16       31.51      3.79 o
   5 -11   2        0.18        1.71      1.20 o
   6 -11   2       21.28       24.59      2.15 o
   7 -11   2       74.14       71.59      4.06 o
   8 -11   2        2.37        3.63      1.59 o
   9 -11   2       60.21       55.42      4.27 o
  10 -11   2        1.35        0.66      1.48 o
  -5 -10   2        3.40        1.88      1.24 o
  -4 -10   2        2.77        1.36      1.07 o
  -3 -10   2       74.38       67.62      4.67 o
  -2 -10   2      113.41      126.48     10.43 o
  -1 -10   2       36.21       31.12      2.80 o
   0 -10   2        0.75        1.72      1.82 o
   1 -10   2       67.94       65.94      4.50 o
   2 -10   2       12.51       16.24      2.00 o
   3 -10   2       12.68       12.28      1.33 o
   4 -10   2      159.53      141.42      4.61 o
   5 -10   2       48.26       50.88      2.61 o
   6 -10   2       50.49       45.58      2.67 o
   7 -10   2       39.57       29.74      2.55 o
   8 -10   2        4.54        6.08      2.69 o
   9 -10   2        7.27       11.19      2.37 o
  10 -10   2      382.43      368.01     14.85 o
  11 -10   2      229.18      233.14     10.15 o
  -6  -9   2        0.63       -0.08      1.36 o
  -5  -9   2        0.92       -0.31      1.15 o
  -4  -9   2       72.79       65.62      4.53 o
  -3  -9   2       57.20       66.00      4.37 o
  -2  -9   2        3.97        5.34      1.49 o
  -1  -9   2      159.77      158.24      6.13 o
   0  -9   2        3.24        4.73      2.09 o
   1  -9   2      301.38      310.76     11.50 o
   2  -9   2       41.34       36.48      2.81 o
   3  -9   2        4.22        3.57      0.68 o
   4  -9   2       64.98       63.77      2.60 o
   5  -9   2      202.15      228.90      5.39 o
   6  -9   2      169.89      199.08      4.31 o
   7  -9   2        8.86        6.91      1.14 o
   8  -9   2        0.04        0.01      1.04 o
   9  -9   2        0.37        0.39      1.04 o
  10  -9   2        4.72        5.30      1.77 o
  11  -9   2       22.68       19.52      2.60 o
  -7  -8   2       15.90       21.03      3.22 o
  -6  -8   2       35.88       31.16      3.31 o
  -5  -8   2       70.36       71.29      4.77 o
  -4  -8   2        0.01        1.46      1.21 o
  -3  -8   2        7.36       15.33      2.21 o
  -2  -8   2        2.22        2.34      1.37 o
  -1  -8   2      101.48       87.44      3.59 o
   0  -8   2      398.77      415.65     21.74 o
   1  -8   2      111.60       98.05      4.57 o
   2  -8   2       83.09       85.32      3.00 o
   3  -8   2       35.84       38.58      1.78 o
   4  -8   2      239.04      256.63      5.18 o
   5  -8   2      332.61      339.61      5.79 o
   6  -8   2      148.43      138.63      3.40 o
   7  -8   2       13.53       15.73      2.44 o
   8  -8   2     2596.07     2775.99     57.26 o
   9  -8   2     1579.39     1635.59     42.02 o
  10  -8   2       98.77      102.33      5.36 o
  11  -8   2        0.08       -0.92      1.12 o
  -8  -7   2        0.54        0.02      1.18 o
  -7  -7   2        0.08       -0.48      1.10 o
  -6  -7   2       73.89       76.64      4.83 o
  -5  -7   2        7.38        5.13      1.26 o
  -4  -7   2       28.77       37.70      2.18 o
  -3  -7   2       30.56       28.25      1.88 o
  -2  -7   2        1.66        1.08      0.82 o
  -1  -7   2      477.08      476.79     14.80 o
   0  -7   2      294.57      320.47      6.45 o
   1  -7   2      328.16      289.92     10.09 o
   2  -7   2      124.48      103.82      4.35 o
   3  -7   2     1782.87     1971.08     30.40 o
   4  -7   2     3178.16     3359.56     37.43 o
   5  -7   2       89.10       97.15      3.16 o
   6  -7   2      250.15      256.61      4.53 o
   7  -7   2        7.49       13.35      1.26 o
   8  -7   2       30.79       37.01      2.77 o
   9  -7   2        8.05        5.53      1.57 o
  10  -7   2        0.15        3.82      1.23 o
  11  -7   2      101.71      106.99      5.85 o
  12  -7   2       24.81       22.11      2.89 o
  -9  -6   2        0.00        0.80      0.99 o
  -8  -6   2       83.27       77.85      4.57 o
  -7  -6   2       38.20       39.73      3.03 o
  -6  -6   2      288.82      308.03      6.64 o
  -5  -6   2        5.22       13.81      3.07 o
  -4  -6   2        4.41        6.42      1.05 o
  -3  -6   2      873.69      891.75      9.98 o
  -2  -6   2      323.52      375.35      9.59 o
  -1  -6   2      410.45      471.57      7.46 o
   0  -6   2      215.68      218.44      4.74 o
   1  -6   2      190.20      176.35      5.54 o
   2  -6   2        3.39       14.50      2.14 o
   3  -6   2       12.43       23.97      4.53 o
   4  -6   2      827.46      815.70      8.83 o
   5  -6   2       90.67      101.16      3.00 o
   6  -6   2      441.51      474.17      6.92 o
   7  -6   2        2.48        4.24      0.84 o
   8  -6   2       46.03       46.13      2.79 o
   9  -6   2       81.73       79.82      4.41 o
  10  -6   2        1.09        1.42      0.96 o
  11  -6   2        7.31        8.49      1.80 o
  12  -6   2        7.75        6.14      1.50 o
  -9  -5   2       78.97       92.55      5.70 o
  -8  -5   2       65.51       72.91      4.23 o
  -7  -5   2       14.74       19.72      2.47 o
  -6  -5   2       72.25       75.85      3.69 o
  -5  -5   2       22.33       12.70      1.27 o
  -4  -5   2       46.22       59.00      2.78 o
  -3  -5   2      136.50      126.95     10.10 o
  -2  -5   2     2052.41     2075.21     39.36 o
  -1  -5   2      796.60      674.27     21.35 o
   0  -5   2       21.99       19.66      1.09 o
   1  -5   2        1.16        1.37      0.35 o
   2  -5   2     2011.71     2088.90     22.76 o
   3  -5   2      224.75      254.88     10.82 o
   4  -5   2       18.23       22.08      0.99 o
   5  -5   2        0.03        0.97      0.64 o
   6  -5   2        9.11        7.68      0.91 o
   7  -5   2        0.49        0.97      0.76 o
   8  -5   2       64.77       64.38      3.65 o
   9  -5   2      128.31      120.67      5.49 o
  10  -5   2        4.64        5.32      1.47 o
  11  -5   2       62.07       64.88      4.23 o
  12  -5   2        7.90        7.92      1.77 o
 -10  -4   2       21.64       33.44      3.62 o
  -9  -4   2       30.04       32.40      3.09 o
  -8  -4   2       14.56       20.08      2.23 o
  -7  -4   2     1220.35     1226.00     19.90 o
  -6  -4   2       55.84       93.23      4.88 o
  -5  -4   2       13.61       21.09      1.77 o
  -4  -4   2      542.31      502.21      8.09 o
  -3  -4   2     1957.17     2037.16     43.61 o
  -2  -4   2       20.07       93.42      8.79 o
  -1  -4   2      103.76      125.61      2.23 o
   0  -4   2      288.59      299.03      8.44 o
   1  -4   2      965.24      915.62     11.21 o
   2  -4   2       67.92       74.85      2.50 o
   3  -4   2       38.03       39.57      1.51 o
   4  -4   2       78.57       83.19      2.62 o
   5  -4   2        0.22        2.43      0.68 o
   6  -4   2      248.10      255.10      5.12 o
   7  -4   2      257.49      281.04      5.72 o
   8  -4   2      187.18      195.02      6.68 o
   9  -4   2      122.85      134.30      5.94 o
  10  -4   2        8.75        5.73      1.31 o
  11  -4   2        0.56        3.19      1.24 o
 -11  -3   2        0.02        0.49      1.16 o
 -10  -3   2        0.52        1.81      1.42 o
  -9  -3   2      102.07       97.89      4.72 o
  -8  -3   2      444.10      434.41     10.37 o
  -6  -3   2       25.93       30.86      2.24 o
  -5  -3   2       19.58       27.03      1.77 o
  -4  -3   2       37.78       45.13      2.63 o
  -3  -3   2      522.31      489.70      5.53 o
  -2  -3   2       28.78       37.07      1.18 o
  -1  -3   2     5904.97     5098.06     27.19 o
   0  -3   2       69.88       89.38      3.32 o
   1  -3   2      225.74      209.13      2.90 o
   2  -3   2     2488.28     2485.07     24.10 o
   3  -3   2        0.94        2.02      0.48 o
   4  -3   2        2.65        0.69      0.76 o
   5  -3   2      298.38      322.18      5.59 o
   6  -3   2       26.55       27.02      1.80 o
   7  -3   2        0.08        0.84      0.58 o
   8  -3   2        9.39        7.82      1.24 o
   9  -3   2        3.00        2.88      1.53 o
  10  -3   2        3.00        4.99      1.42 o
  11  -3   2        0.00        1.33      1.11 o
 -11  -2   2       17.50       15.89      2.92 o
 -10  -2   2        4.30        3.42      1.67 o
  -9  -2   2      443.34      460.26     11.82 o
  -8  -2   2        3.10       17.62      2.40 o
  -7  -2   2        2.31       16.30      1.81 o
  -6  -2   2        0.72        0.69      0.65 o
  -5  -2   2       76.69       86.94      3.18 o
  -4  -2   2      185.82      167.30      3.22 o
  -3  -2   2     1130.66     1168.98     15.22 o
  -2  -2   2     1639.26     1661.16     15.27 o
  -1  -2   2     1065.66     1024.29      7.69 o
   0  -2   2       23.77       26.44      0.73 o
   1  -2   2     2212.20     2267.16     21.01 o
   2  -2   2      228.69      203.24      3.45 o
   3  -2   2       10.95       10.32      0.91 o
   4  -2   2      420.94      448.93      7.89 o
   5  -2   2        1.33        2.73      0.92 o
   6  -2   2       13.29        8.96      1.03 o
   7  -2   2       11.30       15.65      1.43 o
   8  -2   2       49.06       51.49      3.92 o
   9  -2   2      131.53      109.59      6.56 o
  10  -2   2       49.27       37.29      3.73 o
  11  -2   2      135.15      139.60      8.78 o
 -12  -1   2       27.91       44.86      4.53 o
 -11  -1   2       13.75       13.77      2.48 o
 -10  -1   2       27.32       31.29      3.35 o
  -9  -1   2      201.70      207.66      8.04 o
  -8  -1   2      488.47      497.49      9.17 o
  -7  -1   2       16.63       22.77      1.89 o
  -6  -1   2       35.26       33.77      2.09 o
  -5  -1   2      665.47      690.98      9.58 o
  -4  -1   2     1705.75     1612.27      9.73 o
  -3  -1   2     4556.60     4316.62     28.20 o
  -2  -1   2      225.50      184.97      2.35 o
  -1  -1   2       35.67       31.13      1.01 o
   0  -1   2        4.12        3.98      0.23 o
   1  -1   2       12.10       13.95      0.99 o
   2  -1   2     3623.75     3425.57     36.25 o
   3  -1   2      136.42      129.57      3.24 o
   4  -1   2     2656.30     2667.63     32.65 o
   5  -1   2      744.61      827.44      8.83 o
   6  -1   2      159.42      167.93      4.37 o
   7  -1   2      170.81      172.96      5.67 o
   8  -1   2       20.42       18.88      2.18 o
   9  -1   2       81.17       81.10      4.88 o
  10  -1   2        2.64        1.52      1.67 o
  11  -1   2        1.88        3.04      1.21 o
 -12   0   2       16.62       20.61      2.73 o
 -11   0   2       51.89       61.46      4.83 o
 -10   0   2       59.31       69.10      4.97 o
  -9   0   2      101.98       92.82      5.10 o
  -8   0   2      130.10      128.27      4.26 o
  -7   0   2        4.75        7.36      1.03 o
  -6   0   2       57.89       68.15      2.67 o
  -5   0   2      646.17      631.16      4.65 o
  -4   0   2      599.84      542.89      6.30 o
  -3   0   2       42.08       75.53      2.44 o
  -2   0   2      829.56      780.66      6.04 o
  -1   0   2     6554.22     5901.08     66.80 o
   0   0   2     7199.21     6540.45     71.29 o
   1   0   2      118.97      107.99      1.74 o
   2   0   2      139.88      142.31      5.81 o
   3   0   2     1632.23     1572.26     14.60 o
   4   0   2      111.31      140.86      3.75 o
   5   0   2      207.90      176.42      4.30 o
   6   0   2       56.44       63.81      3.29 o
   7   0   2       87.69       73.67      3.60 o
   8   0   2      251.25      224.93      7.10 o
   9   0   2       10.43        7.12      1.36 o
  10   0   2        4.47        1.44      0.93 o
 -12   1   2       16.33       19.50      2.65 o
 -11   1   2        1.25        0.53      1.13 o
 -10   1   2       29.45       21.65      2.57 o
  -9   1   2       11.08       10.57      1.40 o
  -8   1   2      168.06      165.30      3.73 o
  -7   1   2       50.17       88.03      3.18 o
  -6   1   2      155.43      156.99      3.50 o
  -5   1   2       20.20       12.91      0.95 o
  -4   1   2     1079.63     1065.42     14.40 o
  -3   1   2      809.67      746.13     11.24 o
  -2   1   2      906.97      809.10     10.03 o
  -1   1   2        0.33        0.37      0.22 o
   0   1   2      154.20      165.33      7.86 o
   1   1   2      406.09      337.87      5.55 o
   2   1   2     5902.10     5712.34     36.09 o
   3   1   2     5551.59     5825.96     40.66 o
   4   1   2      457.16      439.95      6.12 o
   5   1   2      130.19      136.20      3.63 o
   6   1   2       85.21       90.36      3.19 o
   7   1   2       64.72       63.86      3.03 o
   8   1   2        2.00        0.64      1.16 o
   9   1   2       80.70       81.06      4.66 o
  10   1   2       15.76       13.42      2.15 o
 -13   2   2       12.09       14.22      2.68 o
 -12   2   2       18.61       18.44      2.70 o
 -11   2   2       11.86       16.96      4.07 o
 -10   2   2        8.78        7.28      1.61 o
  -9   2   2      237.61      239.83      6.08 o
  -8   2   2       76.65       81.38      3.27 o
  -7   2   2        7.27        5.98      1.09 o
  -6   2   2       64.08       73.86      3.08 o
  -5   2   2      239.42      278.09      4.68 o
  -4   2   2      141.57      118.34      2.82 o
  -3   2   2    13184.69    12977.77    215.18 o
  -2   2   2    66920.30    61823.82    556.06 o
  -1   2   2     5751.21     6489.91    156.81 o
   0   2   2        4.63       10.07      1.94 o
   1   2   2      220.45      211.15      3.67 o
   2   2   2       21.62       24.58      1.36 o
   3   2   2        2.21        2.74      0.65 o
   4   2   2      208.95      199.58      4.93 o
   5   2   2       39.56       34.70      2.10 o
   6   2   2      241.17      217.38      5.36 o
   7   2   2       15.94       10.69      1.34 o
   8   2   2       53.04       55.43      3.49 o
   9   2   2        0.93        2.60      1.08 o
 -13   3   2        0.20       -0.64      1.55 o
 -12   3   2        0.11        1.24      1.28 o
 -11   3   2       10.16        6.77      1.85 o
 -10   3   2       15.03       12.52      1.57 o
  -9   3   2        0.14        0.62      0.81 o
  -8   3   2       62.98       62.16      2.83 o
  -7   3   2     2734.38     2905.52     53.45 o
  -6   3   2      111.36      130.10     10.86 o
  -5   3   2        8.88       12.49      1.23 o
  -4   3   2       32.36       58.58      3.83 o
  -3   3   2        1.22        2.36      0.45 o
  -2   3   2      129.33      126.04      2.39 o
  -1   3   2      608.68      572.27      6.89 o
   0   3   2      113.55       92.46      5.26 o
   1   3   2      342.94      338.07     12.42 o
   2   3   2       46.27       60.34      3.81 o
   3   3   2       94.93      106.94      5.38 o
   4   3   2        3.65        7.13      1.04 o
   5   3   2      416.84      398.56      7.75 o
   6   3   2        2.89        3.12      0.94 o
   7   3   2      115.33      112.01      4.31 o
   8   3   2        6.78        4.03      1.32 o
 -13   4   2        6.21        4.38      1.43 o
 -12   4   2       24.40       28.38      3.17 o
 -11   4   2       32.16       33.73      3.22 o
 -10   4   2        0.00        5.88      6.36 o
  -9   4   2        0.20       -0.05      0.87 o
  -8   4   2      393.58      384.86     13.75 o
  -7   4   2      275.50      294.72      7.98 o
  -6   4   2      323.89      344.11     10.68 o
  -5   4   2      393.65      397.66     20.43 o
  -4   4   2     4342.83     4661.51     74.41 o
  -3   4   2       64.73       83.45      5.25 o
  -2   4   2       62.52       61.56      2.29 o
  -1   4   2      339.75      359.20      5.89 o
   0   4   2      746.23      757.68     25.69 o
   1   4   2        2.27        3.24      1.03 o
   2   4   2      236.37      238.33      5.11 o
   3   4   2      342.36      334.36      7.51 o
   4   4   2        0.08        0.33      0.89 o
   5   4   2      632.61      631.06     13.83 o
   6   4   2       22.93       17.74      2.03 o
   7   4   2       34.49       30.18      2.58 o
   8   4   2       36.72       39.73      3.41 o
 -13   5   2        0.33        5.40      1.69 o
 -12   5   2       38.09       37.19      3.48 o
 -11   5   2        1.72        6.16      1.29 o
 -10   5   2       83.33       76.73      4.40 o
  -9   5   2      357.15      382.04     13.16 o
  -8   5   2       50.46       50.38      2.25 o
  -7   5   2       10.10       14.74      1.64 o
  -6   5   2       10.09       15.01      1.03 o
  -5   5   2       55.26       60.58      8.03 o
  -4   5   2       38.02       37.87      1.79 o
  -3   5   2       95.75       82.04      2.65 o
  -2   5   2        8.37       12.61      1.24 o
  -1   5   2        9.02        6.98      1.42 o
   0   5   2       27.23       32.18      2.07 o
   1   5   2       60.81       54.60      3.03 o
   2   5   2       79.24       74.11      2.79 o
   3   5   2        3.52        0.10      1.66 o
   4   5   2      300.56      259.76      8.09 o
   5   5   2      130.95      121.53      5.78 o
   6   5   2        1.65       -0.48      0.93 o
   7   5   2        0.00        1.52      0.93 o
 -13   6   2       95.16       90.80      5.82 o
 -12   6   2        1.35        2.89      1.29 o
 -11   6   2       10.42        6.98      1.42 o
 -10   6   2        4.76        8.28      1.98 o
  -9   6   2      329.93      332.52      7.21 o
  -8   6   2       55.26       42.40      2.69 o
  -7   6   2       53.06       54.71      3.84 o
  -6   6   2       28.00       24.37      1.38 o
  -5   6   2      251.44      243.43      5.16 o
  -4   6   2        3.53        3.36      0.70 o
  -3   6   2      383.21      376.08      9.40 o
  -2   6   2        5.52       19.14      4.64 o
  -1   6   2        0.36       -0.33      0.64 o
   0   6   2       15.99       19.02      1.68 o
   1   6   2       10.10       10.74      1.64 o
   2   6   2       27.13       23.79      4.63 o
   3   6   2       41.44       28.79      4.42 o
   4   6   2        0.17        6.48      2.47 o
   5   6   2        4.72        3.91      1.33 o
   6   6   2        9.48       10.45      1.93 o
 -13   7   2       11.65       13.53      3.56 o
 -12   7   2        1.85       -0.23      0.98 o
 -11   7   2       35.13       42.31      3.57 o
 -10   7   2       25.72       32.57      3.37 o
  -9   7   2      276.54      299.70      7.65 o
  -8   7   2       31.40       33.26      2.36 o
  -7   7   2       30.66       30.00      3.58 o
  -6   7   2        9.09        6.21      0.74 o
  -5   7   2      200.25      192.74      6.84 o
  -4   7   2       17.28       22.97      2.97 o
  -3   7   2        0.38        1.04      0.65 o
  -2   7   2      153.49      156.20      9.02 o
  -1   7   2       14.30        9.06      1.10 o
   0   7   2       98.09       98.04      4.12 o
   1   7   2        9.62        5.12      1.14 o
   2   7   2        5.60        2.83      1.24 o
   3   7   2       10.24       36.90      4.75 o
   4   7   2       39.60       43.33      4.37 o
   5   7   2        5.97        6.71      1.78 o
 -13   8   2        0.35        1.28      1.66 o
 -12   8   2        8.37        6.94      2.04 o
 -11   8   2       22.41       18.05      2.69 o
 -10   8   2        0.68       -1.29      1.29 o
  -9   8   2        2.39        1.13      1.47 o
  -8   8   2      103.52       98.66      4.10 o
  -7   8   2        6.18        1.61      0.66 o
  -6   8   2       81.62       79.27      3.03 o
  -5   8   2       18.64       22.00      2.07 o
  -4   8   2      159.54      173.75      6.62 o
  -3   8   2       27.09       20.98      1.74 o
  -2   8   2       26.62       28.80      2.80 o
  -1   8   2      257.46      279.52     10.95 o
   0   8   2        2.42        1.30      0.99 o
   1   8   2       31.49       36.28      3.13 o
   2   8   2      217.64      247.28      9.74 o
   3   8   2      264.70      294.62     11.37 o
   4   8   2        4.60        4.82      1.28 o
 -12   9   2       54.48       51.06      5.42 o
 -11   9   2       30.90       29.29      4.05 o
 -10   9   2        0.16        2.80      1.37 o
  -9   9   2        1.16        1.67      1.06 o
  -8   9   2       54.43       56.81      3.83 o
  -7   9   2       91.90       91.29      3.86 o
  -6   9   2       30.30       29.28      2.15 o
  -5   9   2       28.64       29.29      2.27 o
  -4   9   2       64.96       74.48      3.79 o
  -3   9   2       32.76       36.63      3.93 o
  -2   9   2        7.65        7.08      1.46 o
  -1   9   2        1.51       -0.98      1.12 o
   0   9   2        0.13        0.19      1.04 o
   1   9   2       54.09       59.40      4.33 o
   2   9   2      178.18      156.69      9.08 o
   3   9   2        2.61        6.93      2.15 o
 -12  10   2        0.25        0.37      1.33 o
 -11  10   2        0.38       -1.23      1.23 o
 -10  10   2        9.61        8.43      2.03 o
  -9  10   2       13.56       15.60      2.92 o
  -8  10   2        6.48       10.19      2.01 o
  -7  10   2        1.20        1.06      0.87 o
  -6  10   2        3.46        5.21      1.29 o
  -5  10   2        0.76        0.13      1.04 o
  -4  10   2       36.15       37.14      2.80 o
  -3  10   2      371.36      377.57     10.14 o
  -2  10   2        0.05       11.66      2.40 o
  -1  10   2       10.16       10.38      1.80 o
   0  10   2        0.45       -0.78      1.17 o
   1  10   2       91.32       75.11      5.16 o
   2  10   2       12.02        9.25      2.03 o
 -11  11   2        0.00        0.31      1.47 o
 -10  11   2        8.54        7.76      2.45 o
  -9  11   2       85.41       83.88      9.55 o
  -8  11   2      261.25      240.24      9.37 o
  -7  11   2       49.21       49.90      3.60 o
  -6  11   2       22.56       21.95      2.07 o
  -5  11   2        2.71        1.66      0.88 o
  -4  11   2      121.28      129.81      6.27 o
  -3  11   2       11.32       10.82      1.97 o
  -2  11   2        5.55        1.78      0.85 o
  -1  11   2        0.12       -1.34      1.34 o
   0  11   2        0.20        1.45      1.97 o
  -9  12   2        0.93       -1.70      1.70 o
  -8  12   2        0.25        1.72      1.94 o
  -7  12   2        1.09       -0.61      1.29 o
  -6  12   2       13.06        9.95      1.52 o
  -5  12   2       55.76       47.99      3.93 o
  -4  12   2       14.11       11.16      2.06 o
  -3  12   2       24.70       26.25      2.99 o
  -2  12   2        1.44        0.17      1.09 o
   3 -14   3        0.00        3.79      1.94 o
   4 -14   3       39.65       25.14      4.13 o
   5 -14   3       70.40       68.70      5.47 o
   0 -13   3        1.96        0.95      1.56 o
   1 -13   3        8.38        6.35      2.11 o
   2 -13   3       35.94       45.67      5.08 o
   3 -13   3      171.92      166.22      9.44 o
   4 -13   3       27.14       28.06      3.82 o
   5 -13   3       14.37       19.84      3.80 o
   6 -13   3       57.16       55.48      6.43 o
   7 -13   3      175.13      193.66     12.10 o
   8 -13   3        4.73        6.67      2.49 o
  -2 -12   3       41.40       28.31      3.42 o
  -1 -12   3       59.03       60.05      5.69 o
   0 -12   3        0.09       -0.26      2.90 o
   1 -12   3       38.90       35.59      6.35 o
   2 -12   3      796.03      777.99     19.22 o
   3 -12   3      643.41      589.10     15.06 o
   4 -12   3      172.45      167.29      8.07 o
   5 -12   3        0.01        0.92      0.90 o
   6 -12   3       10.67        9.70      2.05 o
   7 -12   3        4.15        1.82      1.29 o
   8 -12   3       50.71       59.37      5.18 o
   9 -12   3        0.83        0.03      1.54 o
  -4 -11   3        0.15        0.77      1.09 o
  -3 -11   3       85.90       69.29      4.96 o
  -2 -11   3       67.43       60.20      4.43 o
  -1 -11   3        6.58        2.50      1.80 o
   0 -11   3       23.34       16.08      2.38 o
   1 -11   3       94.57       87.55      7.88 o
   2 -11   3      146.26      144.28     10.82 o
   3 -11   3        3.03        2.21      1.81 o
   4 -11   3        7.04        6.21      1.51 o
   5 -11   3       45.90       38.28      2.94 o
   6 -11   3        0.07        0.71      0.82 o
   7 -11   3        3.99        2.95      1.25 o
   8 -11   3        3.67        1.72      1.72 o
   9 -11   3        1.64        3.34      1.43 o
  10 -11   3      181.36      183.02      8.34 o
  -5 -10   3        0.05        2.50      1.39 o
  -4 -10   3        5.38        3.75      1.47 o
  -3 -10   3      199.44      186.25     13.16 o
  -2 -10   3       13.34        7.95      1.29 o
  -1 -10   3        1.30        0.45      2.04 o
   0 -10   3      265.23      266.06      9.09 o
   1 -10   3       81.62       77.00      8.56 o
   2 -10   3       32.59       31.71      2.30 o
   3 -10   3       18.98       16.60      2.24 o
   4 -10   3       55.09       43.99      2.97 o
   5 -10   3       70.42       64.55      3.06 o
   6 -10   3      128.33      120.24      3.88 o
   7 -10   3       65.02       62.70      4.00 o
   8 -10   3      161.22      167.32      6.45 o
   9 -10   3        3.57        3.78      1.70 o
  10 -10   3        0.00       -0.63      1.53 o
  -6  -9   3       19.59       19.40      2.66 o
  -5  -9   3       69.94       65.96      4.63 o
  -4  -9   3      230.33      216.79      7.90 o
  -3  -9   3        9.67        7.52      1.46 o
  -2  -9   3       37.99       30.00      2.41 o
  -1  -9   3        6.00        5.40      1.13 o
   0  -9   3      173.46      163.06      5.18 o
   1  -9   3       55.63       46.62      2.72 o
   2  -9   3       22.11       20.98      2.68 o
   3  -9   3       10.17       10.93      1.02 o
   4  -9   3        1.98        1.14      0.68 o
   5  -9   3       94.08       91.57      2.99 o
   6  -9   3       38.97       38.67      1.90 o
   7  -9   3       92.14       87.36      4.47 o
   8  -9   3     1083.58     1177.46     15.37 o
   9  -9   3      721.25      790.28     20.99 o
  10  -9   3        3.34        5.07      1.50 o
  11  -9   3        2.78        3.77      2.43 o
  -7  -8   3        9.16       12.71      2.61 o
  -6  -8   3        0.78        1.84      1.14 o
  -5  -8   3       20.14       21.48      2.81 o
  -4  -8   3       10.33       10.22      1.81 o
  -3  -8   3       36.42       36.27      2.52 o
  -2  -8   3      107.58      111.52      3.89 o
  -1  -8   3       31.17       32.43      2.43 o
   0  -8   3      211.97      209.67      6.62 o
   1  -8   3      143.32      143.50      6.21 o
   2  -8   3        0.64        0.28      0.43 o
   3  -8   3       24.72       24.80      1.24 o
   4  -8   3      245.61      297.76      4.92 o
   5  -8   3        1.29        1.11      0.55 o
   6  -8   3       10.94        9.90      1.00 o
   7  -8   3       44.42       47.39      3.36 o
   8  -8   3       12.80       22.73      2.76 o
   9  -8   3        4.46        8.98      1.57 o
  10  -8   3        0.66        1.30      0.99 o
  11  -8   3        0.03        0.97      1.38 o
  -8  -7   3       11.43       11.80      2.10 o
  -7  -7   3       44.04       43.23      4.30 o
  -6  -7   3       25.63       18.86      2.37 o
  -5  -7   3        1.42        1.16      0.72 o
  -4  -7   3       97.66       91.71      3.39 o
  -3  -7   3      129.35      125.13      3.40 o
  -2  -7   3       65.41       71.04      2.91 o
  -1  -7   3      208.68      197.24      5.03 o
   0  -7   3       90.79       95.49      3.93 o
   1  -7   3      184.78      176.92      6.67 o
   2  -7   3        5.64        7.86      0.81 o
   3  -7   3      143.95      158.77      3.87 o
   4  -7   3      402.60      417.95      6.54 o
   5  -7   3       46.84       52.88      2.09 o
   6  -7   3       19.77       14.11      1.29 o
   7  -7   3     1123.91     1175.46     17.91 o
   8  -7   3      257.81      275.24     13.37 o
   9  -7   3        0.01       -1.16      1.92 o
  10  -7   3       13.33       14.92      1.95 o
  11  -7   3        0.76        1.95      1.18 o
  -9  -6   3        0.09       -0.90      1.32 o
  -8  -6   3       12.23       12.77      1.92 o
  -7  -6   3        0.24       -0.03      1.06 o
  -6  -6   3       21.05       16.92      2.11 o
  -5  -6   3        8.27       18.83      2.47 o
  -4  -6   3      118.02      112.87      3.70 o
  -3  -6   3        5.22        6.76      0.90 o
  -2  -6   3      225.16      218.89      5.17 o
  -1  -6   3       33.86       26.77      1.50 o
   0  -6   3      264.73      253.73     15.29 o
   1  -6   3       88.87       87.66      2.40 o
   2  -6   3       42.46       66.23      3.34 o
   3  -6   3      752.13      810.71     11.99 o
   4  -6   3       23.59       27.04      1.20 o
   5  -6   3       10.27       10.51      1.08 o
   6  -6   3        4.74        7.17      1.11 o
   7  -6   3       30.42       36.79      2.28 o
   8  -6   3       26.70       26.14      2.69 o
   9  -6   3        9.92       11.98      1.79 o
  10  -6   3       62.36       63.64      4.42 o
  11  -6   3        0.78        0.97      1.12 o
 -10  -5   3       20.69       20.76      2.85 o
  -9  -5   3        6.98        4.51      1.30 o
  -8  -5   3       45.72       51.94      3.45 o
  -7  -5   3       21.61       16.02      1.73 o
  -6  -5   3      101.15       87.91      3.53 o
  -5  -5   3      175.01      177.80      4.45 o
  -4  -5   3       57.05       67.07      3.08 o
  -3  -5   3       16.80       29.82      2.67 o
  -2  -5   3     1214.14     1276.28     14.41 o
  -1  -5   3      184.51      129.59      4.83 o
   0  -5   3      539.20      554.98      5.82 o
   1  -5   3      595.15      589.99     20.32 o
   2  -5   3        0.29        0.99      0.53 o
   3  -5   3     1125.16     1190.62     13.63 o
   4  -5   3        2.70        3.46      0.92 o
   5  -5   3      115.58      125.74      3.68 o
   6  -5   3        1.05        1.54      0.58 o
   7  -5   3        1.48       -0.64      1.58 o
   8  -5   3       25.72       21.87      2.22 o
   9  -5   3      382.48      378.17     10.26 o
  10  -5   3        7.71        7.21      1.56 o
  11  -5   3       26.84       24.42      2.93 o
 -10  -4   3        0.56        1.26      1.24 o
  -9  -4   3       23.57       28.01      2.73 o
  -8  -4   3       16.07       15.01      1.73 o
  -7  -4   3      299.28      298.49      8.60 o
  -6  -4   3        2.09        7.86      1.49 o
  -5  -4   3      148.49      128.11      3.70 o
  -4  -4   3      307.81      304.82      5.01 o
  -3  -4   3      699.10      753.90      7.25 o
  -2  -4   3      184.33      162.65      4.59 o
  -1  -4   3     1731.75     1637.33     10.14 o
   0  -4   3      226.89      197.17      3.75 o
   1  -4   3     2808.35     2830.04     28.82 o
   2  -4   3       31.27       56.44      1.83 o
   3  -4   3        1.22        0.73      1.14 o
   4  -4   3        6.91        9.95      0.99 o
   5  -4   3      158.57      142.10      3.96 o
   6  -4   3       84.75       82.54      3.26 o
   7  -4   3      135.80      135.83      4.40 o
   8  -4   3       38.62       38.49      3.12 o
   9  -4   3        2.06        2.60      1.16 o
  10  -4   3       17.43       13.79      2.25 o
  11  -4   3        1.05        1.85      1.23 o
 -11  -3   3       19.19       19.53      2.89 o
 -10  -3   3        1.11        0.38      1.00 o
  -9  -3   3       46.67       42.22      3.81 o
  -8  -3   3      353.22      416.90     15.79 o
  -7  -3   3      700.57      726.32     11.79 o
  -6  -3   3        0.12        0.40      0.57 o
  -5  -3   3      101.15      106.16      2.96 o
  -4  -3   3     1198.58     1479.09     25.62 o
  -3  -3   3    13128.60    12495.73     28.98 o
  -2  -3   3     1425.83     1383.51      8.72 o
  -1  -3   3        4.01        3.71      0.82 o
   0  -3   3     1163.97     1101.82     20.96 o
   1  -3   3     2504.06     2563.92     26.24 o
   2  -3   3       32.20       26.71      1.55 o
   3  -3   3     1352.69     1336.09     13.06 o
   4  -3   3      272.66      271.09      5.34 o
   5  -3   3      111.19      105.18      3.53 o
   6  -3   3      105.53      114.01      4.03 o
   7  -3   3        5.33        2.96      0.80 o
   8  -3   3      180.29      164.78      6.57 o
   9  -3   3       84.20       76.78      4.79 o
  10  -3   3       99.49       83.89      5.28 o
  11  -3   3       63.06       60.70      4.06 o
 -12  -2   3       13.09       12.24      2.25 o
 -11  -2   3        0.13       -0.50      1.21 o
 -10  -2   3        3.07       10.15      1.96 o
  -9  -2   3      485.32      546.84     13.24 o
  -8  -2   3     2413.76     2345.58     23.04 o
  -7  -2   3       45.84       49.99      2.83 o
  -6  -2   3      527.60      490.70      7.98 o
  -5  -2   3      578.22      570.63      9.13 o
  -4  -2   3       93.85       81.89      4.13 o
  -3  -2   3        4.31       10.53      0.75 o
  -2  -2   3     3526.58     3389.05     42.01 o
  -1  -2   3      223.50      185.06      5.68 o
   0  -2   3      243.46      233.32      9.62 o
   1  -2   3     3904.72     3616.68     47.54 o
   2  -2   3        2.26        2.96      0.30 o
   3  -2   3      432.52      355.27      4.96 o
   4  -2   3       57.65       60.02      1.89 o
   5  -2   3       56.69       50.97      2.80 o
   6  -2   3       94.94       90.48      3.50 o
   7  -2   3       12.55       11.76      1.42 o
   8  -2   3        0.77        2.45      1.14 o
   9  -2   3       39.82       39.10      3.18 o
  10  -2   3       40.63       38.97      3.43 o
 -12  -1   3       46.83       53.68      4.26 o
 -11  -1   3       67.40       62.68      4.35 o
 -10  -1   3      334.15      371.51     10.27 o
  -9  -1   3      533.31      554.64     12.52 o
  -8  -1   3       79.87       78.64      3.50 o
  -7  -1   3        3.69        2.22      0.66 o
  -6  -1   3      233.83      246.44      6.74 o
  -5  -1   3      160.11      123.63      2.82 o
  -4  -1   3       53.15       68.36      1.73 o
  -3  -1   3      896.55      881.41      8.09 o
  -2  -1   3      150.97      192.81      2.93 o
  -1  -1   3     8252.66     7550.50     66.97 o
   0  -1   3       46.01       50.43      4.00 o
   1  -1   3     4944.96     4647.24     21.24 o
   2  -1   3      496.92      465.41      9.25 o
   3  -1   3       57.03       50.36      2.27 o
   4  -1   3       61.46       55.31      2.25 o
   5  -1   3       29.47       30.80      1.71 o
   6  -1   3      151.26      164.14      4.21 o
   7  -1   3       84.61       54.15      2.55 o
   8  -1   3      448.95      375.45      8.67 o
   9  -1   3       11.27       13.04      1.85 o
  10  -1   3       62.22       65.60      4.73 o
 -12   0   3       16.48       13.84      2.37 o
 -11   0   3       93.30       88.25      5.01 o
 -10   0   3      651.35      640.66     16.39 o
  -9   0   3      180.19      181.97      6.25 o
  -8   0   3       37.34       45.54      2.37 o
  -7   0   3      136.67      140.57      3.81 o
  -6   0   3       74.04       94.36      2.42 o
  -5   0   3       61.69       65.94      2.37 o
  -4   0   3      572.88      563.81      7.83 o
  -3   0   3      160.92      185.81      2.19 o
  -2   0   3     2387.61     2149.33     48.90 o
  -1   0   3      371.29      373.53     10.62 o
   0   0   3       21.40       30.01      1.77 o
   1   0   3     1789.52     1718.06     25.32 o
   2   0   3     1074.33     1113.59     12.18 o
   3   0   3     1337.86     1414.43     18.35 o
   4   0   3       29.75       27.67      2.06 o
   5   0   3       16.97       19.04      1.39 o
   6   0   3        5.26        7.52      0.87 o
   7   0   3        0.85        0.23      0.76 o
   8   0   3        3.40        2.91      0.89 o
   9   0   3       80.19       68.74      4.36 o
 -13   1   3        0.99        1.72      1.22 o
 -12   1   3        7.87        4.32      1.46 o
 -11   1   3       27.22       30.97      3.03 o
 -10   1   3        0.12       11.01      3.48 o
  -9   1   3       34.73       37.71      2.93 o
  -8   1   3      164.98      155.22      5.38 o
  -7   1   3      137.43      146.94      2.83 o
  -6   1   3      425.75      383.51     10.56 o
  -5   1   3        3.45        3.56      0.36 o
  -4   1   3      102.19      111.72      6.17 o
  -3   1   3      309.01      237.75     23.01 o
  -2   1   3    12778.75    11970.66    205.31 o
  -1   1   3     1195.49     1207.39     20.04 o
   0   1   3       98.83       84.63      1.74 o
   1   1   3       93.16       80.18      3.92 o
   2   1   3      360.42      340.98      5.40 o
   3   1   3        0.01        2.88      0.69 o
   4   1   3      263.52      231.34      6.17 o
   5   1   3      266.12      238.85      5.15 o
   6   1   3      133.51      121.40      3.93 o
   7   1   3       53.06       49.79      3.06 o
   8   1   3        1.90        5.46      1.35 o
   9   1   3        4.70        3.76      1.17 o
 -13   2   3       40.81       40.73      4.24 o
 -12   2   3        6.51        5.91      1.96 o
 -11   2   3        1.80        4.38      1.93 o
 -10   2   3       33.78       39.06      2.56 o
  -9   2   3       21.28       15.99      1.67 o
  -8   2   3        0.22        1.07      0.76 o
  -7   2   3       36.76       38.15      3.30 o
  -6   2   3       14.35       12.80      0.68 o
  -5   2   3      350.82      356.78     20.90 o
  -4   2   3      110.76      124.85      9.08 o
  -3   2   3      233.93      212.90      6.01 o
  -2   2   3        0.19        0.20      0.22 o
  -1   2   3     1845.95     1778.19      9.82 o
   0   2   3     2748.07     2679.08     45.40 o
   1   2   3      413.10      476.18     45.55 o
   2   2   3       27.50       16.35      1.20 o
   3   2   3        0.89        0.29      0.54 o
   4   2   3       17.10       19.49      2.26 o
   5   2   3        0.14        0.28      0.76 o
   6   2   3       69.14       70.76      3.19 o
   7   2   3       14.85       22.33      1.92 o
   8   2   3       22.64       28.81      3.13 o
 -13   3   3        3.11        3.98      1.42 o
 -12   3   3       82.42       75.08      4.83 o
 -11   3   3       57.21       59.75      3.42 o
 -10   3   3       16.04        9.96      1.31 o
  -9   3   3        3.56        4.66      0.90 o
  -8   3   3        4.37        8.45      1.22 o
  -7   3   3        1.11       13.30      2.90 o
  -6   3   3      233.13      256.13      6.18 o
  -5   3   3        0.72       13.95      1.30 o
  -4   3   3      163.95      194.11      5.98 o
  -3   3   3      291.84      309.19      4.14 o
  -2   3   3     1723.37     1671.70     14.72 o
  -1   3   3      172.39      180.61      4.13 o
   0   3   3       83.09       71.28      2.19 o
   1   3   3      126.98      135.17      4.60 o
   2   3   3      119.60      129.01      3.94 o
   3   3   3      218.96      226.48      5.37 o
   4   3   3      179.23      179.73      4.78 o
   5   3   3       60.57       56.36      2.82 o
   6   3   3       22.06       19.05      2.01 o
   7   3   3        7.72        7.03      1.33 o
   8   3   3       51.25       55.24      4.46 o
 -13   4   3       54.42       56.15      4.48 o
 -12   4   3        0.13        0.43      1.29 o
 -11   4   3        8.15       10.94      1.85 o
 -10   4   3       47.74       36.09      2.53 o
  -9   4   3      109.45      115.35      6.02 o
  -8   4   3      135.80      151.45      7.73 o
  -7   4   3       40.85       44.51      1.97 o
  -6   4   3        3.75        5.77      0.77 o
  -5   4   3       43.51       45.06      1.63 o
  -4   4   3        7.04        8.47      0.67 o
  -3   4   3        2.50        3.67      0.53 o
  -2   4   3      112.35      113.31     11.18 o
  -1   4   3      363.09      374.85     12.92 o
   0   4   3      154.53      150.27     13.61 o
   1   4   3        0.24        1.25      0.63 o
   2   4   3       64.85       67.19      5.73 o
   3   4   3      401.08      385.14     12.40 o
   4   4   3       91.81       88.61      4.82 o
   5   4   3       83.52       80.64      4.34 o
   6   4   3        0.54       -0.94      0.94 o
   7   4   3       15.13       14.57      1.91 o
 -13   5   3        0.71        0.61      1.42 o
 -12   5   3       42.47       42.78      3.73 o
 -11   5   3        5.50        9.02      1.82 o
 -10   5   3        5.59        9.53      1.47 o
  -9   5   3        4.01        3.71      1.10 o
  -8   5   3      175.46      200.69      5.83 o
  -7   5   3       28.39       33.52      1.56 o
  -6   5   3      143.01      148.26      4.44 o
  -5   5   3     2159.82     2319.78     21.31 o
  -4   5   3     4219.03     4702.22    166.55 o
  -3   5   3       24.95      105.21      9.33 o
  -2   5   3      170.09      197.41      4.47 o
  -1   5   3        8.81        5.35      0.94 o
   0   5   3       22.26       24.80      1.89 o
   1   5   3      187.96      199.30      5.72 o
   2   5   3       52.90       45.75      6.69 o
   3   5   3       31.30       30.42      6.89 o
   4   5   3       12.55       10.10      2.45 o
   5   5   3        4.92        3.90      0.95 o
   6   5   3        0.62       -0.02      1.00 o
 -13   6   3       29.85       25.19      3.44 o
 -12   6   3        5.60        4.23      2.03 o
 -11   6   3        1.28        7.06      2.05 o
 -10   6   3      299.56      274.61     13.54 o
  -9   6   3      984.50     1043.17     15.64 o
  -8   6   3       21.34       26.62      5.33 o
  -7   6   3       12.12        8.18      0.89 o
  -6   6   3        9.68       14.03      1.69 o
  -5   6   3        4.92        3.73      0.71 o
  -4   6   3       96.79       90.29      3.40 o
  -3   6   3      221.76      202.46      4.71 o
  -2   6   3      144.30      149.96      4.58 o
  -1   6   3       19.19       17.60      1.52 o
   0   6   3       57.98       55.20      4.02 o
   1   6   3       32.29       33.03      3.06 o
   2   6   3      101.90      113.16      5.58 o
   3   6   3      482.17      530.37     30.45 o
   4   6   3      311.03      337.71     10.25 o
   5   6   3       13.29       17.15      2.18 o
 -13   7   3       59.74       71.22      6.94 o
 -12   7   3        9.67        4.84      1.97 o
 -11   7   3       11.10        6.64      1.99 o
 -10   7   3        2.45        2.19      1.04 o
  -9   7   3        6.48        7.95      1.49 o
  -8   7   3        3.62        1.98      0.97 o
  -7   7   3      101.67       95.87      3.29 o
  -6   7   3        9.23        9.65      1.16 o
  -5   7   3       40.74       33.54      3.93 o
  -4   7   3      488.29      507.53      7.85 o
  -3   7   3       15.18       20.01      1.64 o
  -2   7   3        0.99        3.51      1.01 o
  -1   7   3       54.33       49.25      2.96 o
   0   7   3        0.00        1.68      0.92 o
   1   7   3        1.70        2.92      1.06 o
   2   7   3      216.55      223.84     19.11 o
   3   7   3      142.65      145.99      8.13 o
   4   7   3        6.87        6.15      1.84 o
 -13   8   3        1.51        0.60      1.34 o
 -12   8   3        1.51       -0.84      2.17 o
 -11   8   3      166.03      157.77      8.92 o
 -10   8   3       86.32       82.85      5.93 o
  -9   8   3       66.08       70.81      3.61 o
  -8   8   3       21.08       27.35      4.42 o
  -7   8   3        6.51        6.50      0.93 o
  -6   8   3       62.91       64.37      3.67 o
  -5   8   3        3.22        1.09      0.61 o
  -4   8   3       52.20       49.35      5.43 o
  -3   8   3       59.98       62.78      6.48 o
  -2   8   3       12.04        9.09      1.58 o
  -1   8   3        4.87        4.34      1.29 o
   0   8   3       25.32       22.43      2.53 o
   1   8   3      351.12      383.27     21.67 o
   2   8   3      732.75      730.11     17.74 o
   3   8   3       31.85       17.51      3.64 o
 -12   9   3        6.46        5.97      2.32 o
 -11   9   3        7.55        6.77      1.98 o
 -10   9   3        3.36        4.08      2.12 o
  -9   9   3       27.55       28.10      3.23 o
  -8   9   3        0.37        1.99      1.16 o
  -7   9   3        9.89        8.79      1.93 o
  -6   9   3      170.67      164.22      5.25 o
  -5   9   3      114.64      111.43      4.60 o
  -4   9   3       31.89       34.96      2.65 o
  -3   9   3      170.84      194.32      9.89 o
  -2   9   3      227.66      229.19      9.30 o
  -1   9   3       22.74       20.14      2.45 o
   0   9   3        1.00       -0.95      1.37 o
   1   9   3       95.61       93.23      5.65 o
   2   9   3        5.56       15.22      3.15 o
 -12  10   3        1.37        2.24      1.91 o
 -11  10   3        1.33        1.47      1.64 o
 -10  10   3        0.02       -0.21      1.61 o
  -9  10   3       38.31       29.62      4.52 o
  -8  10   3      134.48      107.82     10.26 o
  -7  10   3       62.71       55.13      3.51 o
  -6  10   3       10.41        5.64      0.98 o
  -5  10   3       10.13       10.38      1.63 o
  -4  10   3        2.95        2.54      1.08 o
  -3  10   3       15.15       21.84      2.63 o
  -2  10   3       36.20       40.54      3.47 o
  -1  10   3        0.70        0.02      1.12 o
   0  10   3      105.44       91.98      5.67 o
 -10  11   3        3.42        6.00      2.22 o
  -9  11   3        4.66        5.14      2.19 o
  -8  11   3       19.40       18.00      3.31 o
  -7  11   3        0.36        0.50      1.04 o
  -6  11   3        1.42        1.13      0.82 o
  -5  11   3        2.32        4.38      1.04 o
  -4  11   3        4.33        8.35      1.77 o
  -3  11   3       12.37       14.93      2.62 o
  -2  11   3       11.62       10.86      2.27 o
  -1  11   3        7.96        8.59      3.78 o
  -8  12   3        0.69        0.47      1.58 o
  -7  12   3        0.93        1.86      1.26 o
  -6  12   3        0.02       -0.66      1.38 o
  -5  12   3        0.60       -0.37      1.05 o
  -4  12   3       11.57        6.91      2.45 o
   2 -14   4        2.81        5.78      2.21 o
   3 -14   4      135.38      130.14      8.72 o
   4 -14   4       34.36       31.63      4.17 o
   5 -14   4       17.47       16.03      2.82 o
  -1 -13   4       10.93        7.16      2.02 o
   0 -13   4        2.70        6.32      2.03 o
   1 -13   4        0.12        2.85      2.11 o
   2 -13   4      258.35      226.77      9.36 o
   3 -13   4      255.11      256.39      9.58 o
   4 -13   4        5.81        4.86      2.18 o
   5 -13   4       58.27       62.07      4.29 o
   6 -13   4       37.40       40.83      5.43 o
   7 -13   4        0.08        1.99      2.04 o
  -3 -12   4        2.24        2.05      1.71 o
  -2 -12   4        6.29        8.98      2.23 o
  -1 -12   4       37.90       38.35      4.39 o
   0 -12   4      102.33       99.87      6.07 o
   1 -12   4      192.50      198.71      8.39 o
   2 -12   4      531.65      537.13     18.22 o
   3 -12   4       43.21       45.81      4.60 o
   4 -12   4       30.04       28.63      3.05 o
   5 -12   4       70.76       68.88      3.91 o
   6 -12   4        2.35        4.48      1.28 o
   7 -12   4        2.92        3.40      1.49 o
   8 -12   4        2.07       -0.18      1.30 o
   9 -12   4       65.96       67.62      6.45 o
  -4 -11   4        7.03        3.87      1.92 o
  -3 -11   4      130.31      135.76      7.13 o
  -2 -11   4       14.43       13.47      2.43 o
  -1 -11   4      143.30      141.37      5.61 o
   0 -11   4       41.56       41.62      3.68 o
   1 -11   4      248.29      262.13     15.97 o
   2 -11   4        3.61        5.11      1.92 o
   3 -11   4        0.35        0.83      1.32 o
   4 -11   4        0.49        1.22      1.03 o
   5 -11   4       13.27       14.88      1.66 o
   6 -11   4       26.17       23.49      2.46 o
   7 -11   4       43.64       41.33      3.64 o
   8 -11   4        6.35        3.87      1.34 o
   9 -11   4       39.82       39.82      4.51 o
  -6 -10   4       15.92       16.91      2.64 o
  -5 -10   4        3.03        3.21      1.41 o
  -4 -10   4       10.83       15.98      2.56 o
  -3 -10   4       10.87       16.53      2.68 o
  -2 -10   4       41.39       46.84      3.74 o
  -1 -10   4        0.75        0.96      1.17 o
   0 -10   4        4.48        6.51      1.26 o
   1 -10   4        1.56        2.38      1.81 o
   2 -10   4       55.48       49.89      3.71 o
   3 -10   4       11.00        7.45      1.76 o
   4 -10   4        9.72        6.84      0.97 o
   5 -10   4      110.01       97.06      3.94 o
   6 -10   4       23.26       25.14      1.76 o
   7 -10   4       38.44       39.90      2.94 o
   8 -10   4       33.53       38.05      3.29 o
   9 -10   4       12.61       13.37      2.25 o
  10 -10   4        0.02        2.28      1.79 o
  -7  -9   4        2.92        5.53      1.73 o
  -6  -9   4        6.58        6.91      1.81 o
  -5  -9   4       20.27       18.83      2.46 o
  -4  -9   4       69.22       72.66      4.73 o
  -3  -9   4       38.03       25.01      2.26 o
  -2  -9   4        4.55        3.02      1.11 o
  -1  -9   4       23.98       21.72      2.04 o
   0  -9   4       30.78       41.27      3.23 o
   1  -9   4        0.49       -0.14      1.02 o
   2  -9   4       16.89       13.96      2.03 o
   3  -9   4        2.64        2.87      0.72 o
   4  -9   4        0.58       -0.87      0.87 o
   5  -9   4        0.06        0.21      0.71 o
   6  -9   4        5.54        7.45      0.92 o
   7  -9   4       18.32       16.74      3.87 o
   8  -9   4       21.75       32.95      2.67 o
   9  -9   4        0.02       -0.91      0.96 o
  10  -9   4       47.86       50.83      3.62 o
  -8  -8   4       28.82       37.23      4.43 o
  -7  -8   4       64.97       65.55      4.63 o
  -6  -8   4        0.07        0.25      1.74 o
  -5  -8   4      151.93      143.85      5.48 o
  -4  -8   4       23.54       29.60      2.22 o
  -3  -8   4        2.20        1.69      0.82 o
  -2  -8   4      122.78      116.00      4.23 o
  -1  -8   4      138.20      136.52      6.03 o
   0  -8   4       64.24       68.96      2.96 o
   1  -8   4       70.28       64.17      6.59 o
   2  -8   4      121.86      122.03      2.98 o
   3  -8   4        0.30        2.23      0.60 o
   4  -8   4       15.85       21.47      1.38 o
   5  -8   4      103.29      110.96      3.17 o
   6  -8   4       15.67       20.17      1.59 o
   7  -8   4      101.20      120.77      4.81 o
   8  -8   4     2192.42     2352.52     40.29 o
   9  -8   4       71.02       73.04      4.12 o
  10  -8   4       30.68       39.23      3.27 o
  -9  -7   4       26.20       25.86      3.28 o
  -8  -7   4        0.08        0.93      1.27 o
  -7  -7   4       45.16       50.17      3.73 o
  -6  -7   4       24.19       20.17      2.53 o
  -5  -7   4       69.39       66.20      3.12 o
  -4  -7   4       23.71       34.29      2.81 o
  -3  -7   4       51.25       44.59      2.76 o
  -2  -7   4      103.16      140.62      5.82 o
  -1  -7   4      897.65      849.68     12.74 o
   0  -7   4      101.23      101.74      3.28 o
   1  -7   4      303.07      290.56     15.35 o
   2  -7   4      297.49      242.08      4.23 o
   3  -7   4      373.31      466.25      6.74 o
   4  -7   4       90.61      114.45      3.00 o
   5  -7   4        4.65        5.71      0.82 o
   6  -7   4       54.06       59.07      3.04 o
   7  -7   4        0.28        1.80      1.26 o
   8  -7   4       45.27       57.51      3.93 o
   9  -7   4        0.60        1.83      1.26 o
  10  -7   4       22.57       27.08      2.84 o
  -9  -6   4       33.96       44.41      3.53 o
  -8  -6   4       63.68       61.12      3.89 o
  -7  -6   4      117.02      120.80      4.71 o
  -6  -6   4        0.02       16.03      3.72 o
  -5  -6   4       30.20       33.24      2.01 o
  -4  -6   4        7.93       10.96      1.17 o
  -3  -6   4        5.76        4.38      0.84 o
  -2  -6   4       84.80       71.39      3.65 o
  -1  -6   4       39.68       70.20      4.67 o
   0  -6   4      146.36      160.05      4.55 o
   1  -6   4        1.35        2.17      0.49 o
   2  -6   4       56.72       70.31      2.37 o
   3  -6   4        2.57        1.69      0.52 o
   4  -6   4      177.38      176.68      3.17 o
   5  -6   4        4.96        5.75      0.96 o
   6  -6   4     4004.10     4095.05     72.16 o
   7  -6   4     2253.01     2466.94     26.00 o
   8  -6   4       30.93       25.14      2.47 o
   9  -6   4       13.26       12.11      1.98 o
  10  -6   4       33.08       32.69      3.27 o
 -10  -5   4       20.68       24.62      3.17 o
  -9  -5   4        2.88        1.69      1.03 o
  -8  -5   4       65.46       70.61      4.05 o
  -7  -5   4       33.21       34.66      2.67 o
  -6  -5   4       99.68      103.57      3.53 o
  -5  -5   4       77.80       81.77      2.92 o
  -4  -5   4      211.33      217.79      5.41 o
  -3  -5   4      465.04      556.96     10.34 o
  -2  -5   4      410.01      441.67      8.12 o
  -1  -5   4      713.04      669.76     13.89 o
   0  -5   4      255.05      283.07      5.53 o
   1  -5   4     5172.37     5623.53     78.73 o
   2  -5   4     5074.59     5629.32     80.09 o
   3  -5   4      379.91      392.02      7.27 o
   4  -5   4       91.03       84.17      2.40 o
   5  -5   4        0.07       -0.63      0.63 o
   6  -5   4        5.11        6.76      1.07 o
   7  -5   4        4.95        2.43      1.06 o
   8  -5   4       16.75       19.21      2.28 o
   9  -5   4      102.76      103.53      5.68 o
  10  -5   4       51.93       49.05      4.13 o
 -11  -4   4       60.77       62.00      4.52 o
 -10  -4   4        2.55        2.18      0.97 o
  -9  -4   4       10.66       15.53      2.06 o
  -8  -4   4       16.16       14.66      2.15 o
  -7  -4   4        1.88        6.00      1.20 o
  -6  -4   4       58.84       52.01      2.36 o
  -5  -4   4       27.06       32.77      1.79 o
  -4  -4   4      227.27      301.24      4.88 o
  -3  -4   4     2167.90     2399.11     20.22 o
  -2  -4   4      138.82      128.21      3.08 o
  -1  -4   4      291.53      287.13      4.92 o
   0  -4   4      803.22      733.58     16.24 o
   1  -4   4       77.70       66.59      2.10 o
   2  -4   4      227.44      279.92      7.97 o
   3  -4   4      307.72      290.16      4.21 o
   4  -4   4        0.97        2.89      0.59 o
   5  -4   4      161.53      192.44      4.26 o
   6  -4   4        9.52       11.92      1.21 o
   7  -4   4      119.59      109.81      3.71 o
   8  -4   4       10.91       11.01      1.78 o
   9  -4   4       62.64       64.61      3.78 o
  10  -4   4       32.65       27.37      3.13 o
 -11  -3   4        6.76        7.16      1.66 o
 -10  -3   4       15.98       14.20      1.95 o
  -9  -3   4        4.71        4.18      1.30 o
  -8  -3   4      483.66      486.09      9.50 o
  -7  -3   4      209.60      185.49      4.43 o
  -6  -3   4       21.76       22.09      1.36 o
  -5  -3   4      776.88      806.97      7.69 o
  -4  -3   4     1328.33     1247.34     31.90 o
  -3  -3   4      475.82      450.14      5.34 o
  -2  -3   4       72.54       67.36      1.65 o
  -1  -3   4      585.84      525.62     15.02 o
   0  -3   4     1464.13     1542.93     41.03 o
   1  -3   4      118.83      121.23      2.74 o
   2  -3   4      292.70      267.06      5.02 o
   3  -3   4        0.84        1.01      0.39 o
   4  -3   4      378.16      373.88      5.93 o
   5  -3   4        7.72        6.73      0.83 o
   6  -3   4        0.70        0.74      0.98 o
   7  -3   4       25.35       18.07      1.42 o
   8  -3   4       30.95       26.85      2.51 o
   9  -3   4       71.11       75.81      4.18 o
  10  -3   4        2.32        4.06      1.19 o
 -12  -2   4       38.55       42.12      3.80 o
 -11  -2   4        0.70        1.12      1.16 o
 -10  -2   4       58.32       63.14      4.04 o
  -9  -2   4      561.62      588.73     10.59 o
  -8  -2   4      314.32      320.14      6.75 o
  -7  -2   4       11.34       12.23      1.14 o
  -6  -2   4        8.09       14.03      1.23 o
  -5  -2   4     1643.58     1733.87     11.84 o
  -4  -2   4      508.63      508.34      6.72 o
  -3  -2   4      110.39      118.40      2.56 o
  -2  -2   4     2291.29     2247.40     31.04 o
  -1  -2   4     5113.23     4950.56     86.64 o
   0  -2   4        0.00        5.73      1.35 o
   1  -2   4      173.53      177.97     10.11 o
   2  -2   4     3454.84     3370.96     50.20 o
   3  -2   4      231.42      184.94      4.01 o
   4  -2   4        0.75        0.19      0.54 o
   5  -2   4      244.81      246.99      5.67 o
   6  -2   4       33.05       50.83      3.29 o
   7  -2   4       13.49        9.49      1.18 o
   8  -2   4        2.39        0.44      0.93 o
   9  -2   4       20.87       19.68      2.41 o
  10  -2   4       52.16       51.70      3.70 o
 -12  -1   4        1.28        1.67      1.15 o
 -11  -1   4        0.22        2.84      1.15 o
 -10  -1   4      190.15      236.43      8.74 o
  -9  -1   4       80.21      137.70      6.25 o
  -8  -1   4      252.27      223.64      5.48 o
  -7  -1   4      569.75      608.70      7.11 o
  -6  -1   4       19.03       25.67      1.38 o
  -5  -1   4      388.71      381.65      6.37 o
  -4  -1   4     1766.11     1726.29     16.26 o
  -3  -1   4     2083.12     1925.74     23.40 o
  -2  -1   4     1095.88     1011.17     28.02 o
  -1  -1   4      510.62      406.13      5.59 o
   0  -1   4     1958.58     1784.42     24.27 o
   1  -1   4       73.42       72.04      5.66 o
   2  -1   4      353.32      317.14      5.26 o
   3  -1   4      264.20      257.06      5.12 o
   4  -1   4      224.05      233.07      5.34 o
   5  -1   4        6.70        3.64      0.93 o
   6  -1   4        7.83        6.18      1.00 o
   7  -1   4       76.64       79.64      3.50 o
   8  -1   4        1.61        2.14      0.95 o
   9  -1   4       15.45       16.18      2.22 o
 -13   0   4        2.03        4.86      1.39 o
 -12   0   4        4.53        6.65      1.70 o
 -11   0   4      225.27      275.99      9.93 o
 -10   0   4      226.05      245.04      9.51 o
  -9   0   4       12.01       15.27      2.51 o
  -8   0   4       38.20       47.62      1.97 o
  -7   0   4      179.77      169.60      3.50 o
  -6   0   4      151.68      164.23      3.54 o
  -5   0   4      118.24      114.67      3.73 o
  -4   0   4      333.04      295.15      3.95 o
  -3   0   4      673.94      659.59     15.41 o
  -2   0   4       43.50       56.35      1.58 o
  -1   0   4      108.28      103.53      4.87 o
   0   0   4      140.82      141.39      2.52 o
   1   0   4      224.45      195.77      5.26 o
   2   0   4        3.91        4.57      0.76 o
   3   0   4      140.56      112.61      3.28 o
   4   0   4      436.94      405.70      6.92 o
   5   0   4       11.68        9.44      0.95 o
   6   0   4       44.81       48.02      2.51 o
   7   0   4      212.64      192.39      6.46 o
   8   0   4       10.22        4.08      1.13 o
   9   0   4       11.45        9.27      1.97 o
 -13   1   4        1.92        8.11      1.97 o
 -12   1   4        0.67        3.02      1.17 o
 -11   1   4      185.88      204.39      6.59 o
 -10   1   4      220.12      258.01      6.82 o
  -9   1   4        4.12        5.70      1.26 o
  -8   1   4       56.16       64.26      2.20 o
  -7   1   4      121.01      124.28      7.14 o
  -6   1   4       13.74       17.37      1.15 o
  -5   1   4      252.82      263.76     11.07 o
  -4   1   4       54.25       36.81      1.86 o
  -3   1   4      606.80      542.03     10.51 o
  -2   1   4     2024.41     1936.94     22.32 o
  -1   1   4       80.27       86.57      8.52 o
   0   1   4       28.20       37.58      7.95 o
   1   1   4     1047.24     1049.25      9.77 o
   2   1   4     1031.63     1058.88     12.15 o
   3   1   4      173.43      195.84      6.00 o
   4   1   4       83.30       81.19      2.96 o
   5   1   4        0.17        1.24      0.72 o
   6   1   4       40.51       31.04      2.13 o
   7   1   4       18.76       14.46      1.71 o
   8   1   4        3.08        4.65      1.21 o
 -13   2   4        3.65        6.26      2.05 o
 -12   2   4        2.58        2.36      1.38 o
 -11   2   4       14.17       29.39      3.86 o
 -10   2   4       39.37       39.05      2.82 o
  -9   2   4      103.45       87.92      5.71 o
  -8   2   4      131.45      127.28      4.53 o
  -7   2   4        1.86        2.72      0.40 o
  -6   2   4      101.88      115.86     12.26 o
  -5   2   4      175.23      175.45      5.30 o
  -4   2   4       25.97       23.60      1.08 o
  -3   2   4     1519.61     1421.63     27.95 o
  -2   2   4      114.49      113.18      4.30 o
  -1   2   4      245.84      265.71     20.31 o
   0   2   4      116.15      109.95      7.71 o
   1   2   4      184.28      179.83      4.03 o
   2   2   4       64.76       60.12      2.76 o
   3   2   4       12.12       10.16      1.23 o
   4   2   4       26.54       28.85      1.89 o
   5   2   4      119.08      104.93      3.86 o
   6   2   4       30.41       23.60      2.08 o
   7   2   4      100.88       91.75      4.41 o
   8   2   4       23.60       31.05      3.43 o
 -13   3   4        1.56        3.72      1.70 o
 -12   3   4      113.78      109.37      5.82 o
 -11   3   4        1.61       -0.27      0.93 o
 -10   3   4       17.28       18.31      1.76 o
  -9   3   4        2.68        2.66      0.96 o
  -8   3   4        0.23        0.25      0.49 o
  -7   3   4        8.65        4.21      0.69 o
  -6   3   4       45.45       51.65      6.22 o
  -5   3   4      147.90      141.73      2.98 o
  -4   3   4        7.25        7.49      0.54 o
  -3   3   4        8.39       10.01      1.35 o
  -2   3   4      106.37       98.48      2.07 o
  -1   3   4        3.97        3.73      1.57 o
   0   3   4     3018.84     2934.04     23.44 o
   1   3   4       44.80       46.05      3.09 o
   2   3   4      352.93      333.59      6.57 o
   3   3   4       19.07       21.34      2.11 o
   4   3   4       89.08       85.83      3.63 o
   5   3   4      176.91      165.62      6.59 o
   6   3   4       14.12       16.25      1.88 o
   7   3   4       13.31       16.05      2.03 o
 -13   4   4       44.59       47.00      4.60 o
 -12   4   4        0.79        2.39      1.65 o
 -11   4   4        8.40        2.43      0.94 o
 -10   4   4      163.94      158.77      5.72 o
  -9   4   4        2.89        2.38      1.07 o
  -8   4   4       59.11       61.78      2.09 o
  -7   4   4        5.13        5.90      0.72 o
  -6   4   4        7.57       10.49      1.57 o
  -5   4   4     7448.49     7674.02     69.54 o
  -4   4   4     7734.13     8219.33     81.73 o
  -3   4   4      607.45      673.41     32.75 o
  -2   4   4       38.27       44.03      1.55 o
  -1   4   4       10.52        9.68      2.71 o
   0   4   4       66.16       62.63      2.67 o
   1   4   4        2.51        1.86      0.59 o
   2   4   4      179.53      198.23      8.13 o
   3   4   4        0.00        1.26      1.11 o
   4   4   4       92.90      111.77      5.10 o
   5   4   4        5.37        2.81      0.94 o
   6   4   4       22.09       23.20      2.66 o
 -13   5   4       28.23       31.59      4.67 o
 -12   5   4        2.42        3.88      1.71 o
 -11   5   4       13.56       10.07      1.90 o
 -10   5   4       20.79       21.60      2.13 o
  -9   5   4      491.63      511.13     19.43 o
  -8   5   4      139.40      139.21      3.51 o
  -7   5   4       72.11       92.05      3.32 o
  -6   5   4        1.58        1.55      0.45 o
  -5   5   4       46.30       69.58      6.27 o
  -4   5   4        9.55       15.91      1.81 o
  -3   5   4       87.15       80.18      2.19 o
  -2   5   4      139.81      147.81      4.41 o
  -1   5   4        1.67        3.32      1.32 o
   0   5   4        6.75       13.29      2.75 o
   1   5   4        2.33       -0.20      1.08 o
   2   5   4        0.81        1.98      1.59 o
   3   5   4        0.95        0.52      1.61 o
   4   5   4        0.84        1.26      1.16 o
   5   5   4        4.17        5.80      1.49 o
 -13   6   4      145.53      158.79      9.68 o
 -12   6   4        8.84       13.51      2.97 o
 -11   6   4        0.23       -0.91      1.14 o
 -10   6   4       94.92       78.24      4.66 o
  -9   6   4       20.21       22.95      2.22 o
  -8   6   4       91.73       91.64      2.92 o
  -7   6   4        0.01        0.33      0.47 o
  -6   6   4     1320.80     1401.92     12.56 o
  -5   6   4        2.89       10.97      1.92 o
  -4   6   4       82.30       74.00      2.32 o
  -3   6   4      340.87      326.89     13.76 o
  -2   6   4        0.09        0.52      0.75 o
  -1   6   4        0.01        0.38      1.15 o
   0   6   4       37.69       35.91      2.62 o
   1   6   4        8.44        3.29      1.24 o
   2   6   4        2.36        3.72      1.56 o
   3   6   4      115.00      126.84      6.17 o
   4   6   4       61.97       70.19      4.49 o
   5   6   4        0.05       -0.89      0.89 o
 -13   7   4        2.80        3.69      2.02 o
 -12   7   4        0.00        0.32      1.19 o
 -11   7   4        7.52        9.70      2.36 o
 -10   7   4        7.40        6.10      1.65 o
  -9   7   4      112.28      112.39      5.45 o
  -8   7   4        0.13        0.03      0.56 o
  -7   7   4        0.51        1.62      0.61 o
  -6   7   4        0.33        2.89      0.71 o
  -5   7   4      102.00      105.84      6.42 o
  -4   7   4       23.29       24.20      2.37 o
  -3   7   4        0.05        4.17      1.00 o
  -2   7   4       24.92       24.63      2.11 o
  -1   7   4        3.70        1.82      1.00 o
   0   7   4        0.63       -0.04      1.08 o
   1   7   4        0.24        0.24      1.05 o
   2   7   4      112.81      112.58      6.80 o
   3   7   4       43.87       44.55      4.09 o
 -13   8   4        0.11       -0.89      1.75 o
 -12   8   4        0.01       -0.25      1.57 o
 -11   8   4        3.03        4.83      1.76 o
 -10   8   4        3.48        1.66      1.00 o
  -9   8   4        7.52        7.15      1.41 o
  -8   8   4        0.01       -0.69      1.00 o
  -7   8   4       15.05       16.32      2.86 o
  -6   8   4       55.02       54.79      2.89 o
  -5   8   4        8.61        9.51      1.20 o
  -4   8   4       80.14       77.27      6.29 o
  -3   8   4       74.03       78.35      4.68 o
  -2   8   4        4.26        2.79      0.89 o
  -1   8   4        0.32        0.06      1.16 o
   0   8   4        7.58        4.74      1.75 o
   1   8   4       14.00       15.81      2.65 o
   2   8   4        1.26        6.90      2.75 o
 -12   9   4        1.97        2.84      1.87 o
 -11   9   4       20.25       18.77      3.65 o
 -10   9   4        6.23        4.48      1.59 o
  -9   9   4        3.34        2.88      1.39 o
  -8   9   4       57.01       55.51      5.19 o
  -7   9   4       13.65       12.45      2.35 o
  -6   9   4        0.16        3.57      1.27 o
  -5   9   4       25.00       18.42      2.04 o
  -4   9   4       59.05       65.71      4.57 o
  -3   9   4       16.29       20.26      2.42 o
  -2   9   4       18.76       20.45      2.46 o
  -1   9   4        0.37        0.04      1.22 o
   0   9   4        0.02        2.11      2.47 o
   1   9   4       85.23      118.41     24.95 o
 -11  10   4        2.76        1.55      1.89 o
 -10  10   4       39.09       38.61      6.73 o
  -9  10   4       51.21       48.56      6.38 o
  -8  10   4       77.31       63.53      8.02 o
  -7  10   4       14.10       16.53      2.78 o
  -6  10   4        0.09        0.90      1.20 o
  -5  10   4       23.03       22.35      2.97 o
  -4  10   4        1.03        2.01      1.48 o
  -3  10   4       31.16       33.87      3.72 o
  -2  10   4        0.01        4.03      1.67 o
  -1  10   4       28.08       33.55      4.38 o
 -10  11   4        0.29        2.66      2.00 o
  -9  11   4       11.07        8.21      2.95 o
  -8  11   4        0.37       -0.37      1.18 o
  -7  11   4        2.39        2.33      2.10 o
  -6  11   4        4.95        3.77      1.39 o
  -5  11   4       13.05       12.63      4.07 o
  -4  11   4       68.85       75.52     18.09 o
  -3  11   4        0.59       -0.16      1.59 o
   2 -14   5       17.72       15.43      2.64 o
   3 -14   5        0.39        4.07      1.60 o
   4 -14   5       16.28       13.48      2.22 o
   5 -14   5        4.52        4.46      1.99 o
  -1 -13   5        5.84        4.23      2.05 o
   0 -13   5       11.39       16.71      2.68 o
   1 -13   5      127.96      132.84      7.17 o
   2 -13   5        1.11        5.64      2.63 o
   3 -13   5        2.36        0.43      1.28 o
   4 -13   5       89.58       85.53      5.01 o
   5 -13   5        8.29        8.19      1.51 o
   6 -13   5       19.07       19.07      3.09 o
   7 -13   5       23.71       23.58      3.03 o
  -3 -12   5        4.24        2.88      1.77 o
  -2 -12   5        8.72        7.55      1.98 o
  -1 -12   5        1.40        1.64      1.37 o
   0 -12   5       43.10       50.56      4.27 o
   1 -12   5        4.91       33.65      4.21 o
   2 -12   5      202.96      210.95      8.68 o
   3 -12   5       84.33       83.01      5.32 o
   4 -12   5        0.94        0.90      0.93 o
   5 -12   5       18.34       17.95      2.13 o
   6 -12   5        3.65        3.48      1.35 o
   7 -12   5        4.79        7.34      1.86 o
   8 -12   5       17.03       16.12      2.52 o
  -5 -11   5        0.04        1.47      1.05 o
  -4 -11   5        1.15        1.27      1.17 o
  -3 -11   5       27.03       29.37      2.76 o
  -2 -11   5       17.57       14.36      2.16 o
  -1 -11   5        5.25        3.75      1.62 o
   0 -11   5       48.71       59.73      4.58 o
   1 -11   5      845.21      899.44     16.62 o
   2 -11   5       85.64       87.13      5.77 o
   3 -11   5       62.60       62.24      4.26 o
   4 -11   5        1.12        3.43      1.08 o
   5 -11   5      358.31      350.31      7.84 o
   6 -11   5       78.38       83.10      4.40 o
   7 -11   5        5.88        9.04      1.87 o
   8 -11   5        0.68       -0.27      1.42 o
   9 -11   5        3.43        3.78      1.74 o
  -6 -10   5       21.16       25.41      3.15 o
  -5 -10   5        7.89        7.89      1.79 o
  -4 -10   5       95.45       87.92      4.66 o
  -3 -10   5       13.02        8.17      1.38 o
  -2 -10   5       15.84       20.34      2.62 o
  -1 -10   5        5.40       28.42      3.82 o
   0 -10   5     2176.83     2087.23     24.11 o
   1 -10   5      508.37      490.59     13.93 o
   2 -10   5       35.95       34.15      3.08 o
   3 -10   5       29.18       20.39      2.29 o
   4 -10   5        8.90       10.72      1.44 o
   5 -10   5       11.47        9.90      1.34 o
   6 -10   5        0.00        1.44      1.37 o
   7 -10   5       13.46       15.22      2.17 o
   8 -10   5        3.92        3.48      1.23 o
   9 -10   5       66.40       60.41      4.55 o
  -7  -9   5        0.66        0.64      1.52 o
  -6  -9   5       34.62       32.31      3.30 o
  -5  -9   5       59.63       50.40      3.51 o
  -4  -9   5      325.22      292.91      7.12 o
  -3  -9   5        0.81        0.08      0.75 o
  -2  -9   5       24.11       23.39      1.92 o
  -1  -9   5      252.08      281.15     19.64 o
   0  -9   5        3.57        8.75      1.35 o
   1  -9   5        0.13        9.72      2.47 o
   2  -9   5      426.28      412.69     10.73 o
   3  -9   5       84.94       90.79      4.20 o
   4  -9   5       52.31       49.14      2.37 o
   5  -9   5       42.12       43.36      2.09 o
   6  -9   5      178.86      162.65      6.27 o
   7  -9   5        1.93        3.21      1.72 o
   8  -9   5       64.96       62.71      3.75 o
   9  -9   5       39.01       44.68      3.47 o
  10  -9   5       24.21       22.32      2.65 o
  -8  -8   5        4.16        3.34      2.05 o
  -7  -8   5        3.22        1.00      1.45 o
  -6  -8   5      156.63      144.28      5.90 o
  -5  -8   5       99.64       73.59      4.06 o
  -4  -8   5       13.29       11.18      1.53 o
  -3  -8   5       40.14       57.11      3.45 o
  -2  -8   5      502.76      513.85     20.36 o
  -1  -8   5      249.52      228.66      5.46 o
   0  -8   5      128.08      126.99      4.58 o
   1  -8   5      209.02      191.39      4.20 o
   2  -8   5       54.07       56.32      2.09 o
   3  -8   5       49.40       47.30      2.02 o
   4  -8   5      252.87      255.97      4.80 o
   5  -8   5       46.44       48.70      2.18 o
   6  -8   5       36.57       42.04      2.41 o
   7  -8   5       18.98       27.83      2.53 o
   8  -8   5        0.59        1.33      1.04 o
   9  -8   5        5.92        5.34      1.33 o
  10  -8   5        0.01        1.27      1.11 o
  -9  -7   5        0.88        9.86      2.65 o
  -8  -7   5       72.86       85.07      4.88 o
  -7  -7   5      128.13      117.51      5.49 o
  -6  -7   5       46.73       76.95      4.14 o
  -5  -7   5       33.57       39.19      2.87 o
  -4  -7   5       62.42       52.78      3.13 o
  -3  -7   5        5.75        2.83      1.08 o
  -2  -7   5        2.87        4.99      0.91 o
  -1  -7   5        0.00        0.70      0.40 o
   0  -7   5        0.87        4.19      0.58 o
   1  -7   5       14.04       15.60      2.01 o
   2  -7   5       48.98       47.02      2.11 o
   3  -7   5        1.44        1.54      0.51 o
   4  -7   5      231.17      262.79      5.40 o
   5  -7   5        0.00        1.56      0.77 o
   6  -7   5     2215.15     2357.72     20.60 o
   7  -7   5      551.83      576.95     12.16 o
   8  -7   5       84.10       91.33      5.13 o
   9  -7   5       14.65       13.83      2.20 o
  10  -7   5       37.41       39.48      3.76 o
 -10  -6   5        6.39       12.93      2.98 o
  -9  -6   5       25.48       24.75      2.55 o
  -8  -6   5       31.90       34.11      2.57 o
  -7  -6   5       23.77       18.20      1.66 o
  -6  -6   5       76.65       90.22      3.43 o
  -5  -6   5      125.33      113.11      3.56 o
  -4  -6   5      151.95      129.65      4.28 o
  -3  -6   5       16.64       19.98      1.83 o
  -2  -6   5      272.78      268.01      8.41 o
  -1  -6   5       52.35       42.18      2.18 o
   0  -6   5      259.79      275.42      4.31 o
   1  -6   5        8.07        4.41      0.74 o
   2  -6   5       58.07       82.93      2.70 o
   3  -6   5       52.95       39.96      2.15 o
   4  -6   5       79.97       80.50      2.25 o
   5  -6   5        4.70        5.47      1.12 o
   6  -6   5        0.21        0.57      1.30 o
   7  -6   5       16.61       16.59      2.18 o
   8  -6   5        4.65        4.95      1.24 o
   9  -6   5        4.71        6.36      1.76 o
  10  -6   5       55.86       59.44      4.74 o
 -10  -5   5       16.30       15.25      2.45 o
  -9  -5   5        1.25        4.68      1.09 o
  -8  -5   5        1.03        1.99      0.92 o
  -7  -5   5        9.46       10.33      1.11 o
  -6  -5   5        0.89        2.42      0.74 o
  -5  -5   5        7.07       10.64      1.07 o
  -4  -5   5       51.89       62.73      2.32 o
  -3  -5   5       25.15       34.12      3.26 o
  -2  -5   5       73.62       87.23      3.06 o
  -1  -5   5       19.53       19.60      1.44 o
   0  -5   5       15.30       20.35      1.29 o
   1  -5   5      212.27      225.05      4.55 o
   2  -5   5        1.43        2.25      0.53 o
   3  -5   5       65.02       67.83      1.69 o
   4  -5   5      194.77      223.53      4.70 o
   5  -5   5       99.45      117.45      3.42 o
   6  -5   5      490.66      500.59      7.55 o
   7  -5   5        5.22        4.14      1.32 o
   8  -5   5       58.01       58.80      4.17 o
   9  -5   5        2.27        0.79      1.38 o
  10  -5   5        1.70        2.46      1.36 o
 -11  -4   5        0.82        0.47      1.36 o
 -10  -4   5        0.73       -0.04      1.11 o
  -9  -4   5        9.70        9.76      1.96 o
  -8  -4   5       28.16       23.58      1.75 o
  -7  -4   5      147.54      165.83      4.11 o
  -6  -4   5       68.76       77.27      2.82 o
  -5  -4   5      520.79      451.63      9.92 o
  -4  -4   5      275.02      266.62      4.55 o
  -3  -4   5      199.39      167.80      3.44 o
  -2  -4   5      165.98      152.77      3.01 o
  -1  -4   5       95.04       97.46      2.99 o
   0  -4   5      605.52      658.47     31.21 o
   1  -4   5     1556.87     1785.55     31.65 o
   2  -4   5       16.58       27.52      2.81 o
   3  -4   5      358.40      372.34      5.43 o
   4  -4   5        0.66        0.68      0.65 o
   5  -4   5      265.49      269.35      5.44 o
   6  -4   5        0.42        0.50      0.71 o
   7  -4   5       11.61       11.56      1.37 o
   8  -4   5        4.67        6.43      1.57 o
   9  -4   5        1.33        0.93      1.33 o
 -12  -3   5       10.63       13.15      2.21 o
 -11  -3   5        6.43        8.11      1.65 o
 -10  -3   5       64.42       60.21      3.91 o
  -9  -3   5       54.47       51.90      2.93 o
  -8  -3   5       86.76       89.79      4.25 o
  -7  -3   5        8.88        4.78      1.32 o
  -6  -3   5        0.03        0.90      0.53 o
  -5  -3   5       11.35       22.76      1.85 o
  -4  -3   5      636.69      799.21     12.43 o
  -3  -3   5      675.84      712.15     10.05 o
  -2  -3   5     1063.70      998.86     20.55 o
  -1  -3   5      574.15      477.28     14.87 o
   0  -3   5     1706.76     1820.55     12.52 o
   1  -3   5       23.35       23.24      1.69 o
   2  -3   5      254.72      211.82      3.44 o
   3  -3   5      218.12      248.67      4.78 o
   4  -3   5      672.29      679.34      8.53 o
   5  -3   5       60.69       59.99      2.67 o
   6  -3   5        6.10        5.00      0.83 o
   7  -3   5      146.44      124.43      4.43 o
   8  -3   5        9.43       14.29      1.78 o
   9  -3   5       13.94       16.14      2.46 o
 -12  -2   5       22.38       20.24      2.64 o
 -11  -2   5        3.66        3.85      1.41 o
 -10  -2   5       10.84       12.76      2.26 o
  -9  -2   5       16.60       43.95      3.93 o
  -8  -2   5      156.69      195.82      7.73 o
  -7  -2   5      263.12      271.14      6.74 o
  -6  -2   5      136.24      138.04      3.38 o
  -5  -2   5     1008.88     1108.66     12.56 o
  -4  -2   5      122.65      111.69      2.83 o
  -3  -2   5     1377.31     1362.29     11.32 o
  -2  -2   5      286.76      335.11     11.79 o
  -1  -2   5     5281.60     5265.00     53.68 o
   0  -2   5      242.63      364.59     41.59 o
   1  -2   5      352.92      323.72      3.84 o
   2  -2   5        0.20        0.23      0.53 o
   3  -2   5       11.15       15.06      1.23 o
   4  -2   5       16.65       15.30      1.33 o
   5  -2   5        1.97        1.48      0.72 o
   6  -2   5        4.23        3.06      0.93 o
   7  -2   5      103.19       97.93      3.92 o
   8  -2   5       10.85       11.91      1.89 o
   9  -2   5       16.96       13.24      1.77 o
 -13  -1   5        5.23        2.31      1.41 o
 -12  -1   5        4.25        5.21      1.34 o
 -11  -1   5       14.13       14.11      2.12 o
 -10  -1   5      687.44      656.10     12.66 o
  -9  -1   5       26.56       58.09      2.51 o
  -8  -1   5       83.83       83.13      2.82 o
  -7  -1   5      121.65      138.10      3.74 o
  -6  -1   5      240.86      327.94      5.55 o
  -5  -1   5     1538.36     1792.60     29.00 o
  -4  -1   5      397.28      421.42      7.79 o
  -3  -1   5      159.18      174.07      4.12 o
  -2  -1   5      130.23      114.08      3.68 o
  -1  -1   5       22.63       17.44      2.61 o
   0  -1   5       86.84       73.13      5.01 o
   1  -1   5      162.53      143.76      3.75 o
   2  -1   5      475.84      427.53     10.53 o
   3  -1   5       29.44       22.25      1.70 o
   4  -1   5      239.20      233.66      5.68 o
   5  -1   5      173.08      177.53      5.33 o
   6  -1   5      105.60       78.76      3.40 o
   7  -1   5      164.59      142.96      6.09 o
   8  -1   5       68.91       57.14      3.92 o
 -13   0   5        1.40        1.31      1.77 o
 -12   0   5       24.31       21.69      2.26 o
 -11   0   5      421.27      466.47      9.77 o
 -10   0   5     1876.98     1857.28     29.30 o
  -9   0   5        3.84       16.88      1.57 o
  -8   0   5      109.97      118.05      3.66 o
  -7   0   5      328.87      342.40     12.04 o
  -6   0   5      217.59      200.37      4.21 o
  -5   0   5      116.73      108.34      2.62 o
  -4   0   5      190.44      193.30     11.20 o
  -3   0   5      111.02       93.31      2.18 o
  -2   0   5     1396.80     1384.23     65.87 o
  -1   0   5      279.54      285.88     15.36 o
   0   0   5       72.27       96.16      3.74 o
   1   0   5       39.62       34.70      1.67 o
   2   0   5        1.72        1.79      0.58 o
   3   0   5        1.21        2.84      0.61 o
   4   0   5      247.95      239.86      5.54 o
   5   0   5       25.73       27.60      1.93 o
   6   0   5      125.48      118.77      4.18 o
   7   0   5        1.87        0.94      0.73 o
   8   0   5        6.31        5.60      1.04 o
 -13   1   5       15.59       12.53      2.35 o
 -12   1   5      387.02      392.20     22.90 o
 -11   1   5     1177.63     1120.83     53.68 o
 -10   1   5        9.97        7.71      1.27 o
  -9   1   5       41.72       37.06      2.78 o
  -8   1   5       54.84       52.77      2.27 o
  -7   1   5        0.58        3.47      0.88 o
  -6   1   5       12.97       19.57      3.00 o
  -5   1   5        5.30       11.70      0.93 o
  -4   1   5      307.61      334.93      4.68 o
  -3   1   5      203.31      208.29      3.69 o
  -2   1   5        4.05       29.62      3.37 o
  -1   1   5        2.41        0.82      0.41 o
   0   1   5      344.95      340.42     12.24 o
   1   1   5       87.88       87.05      3.37 o
   2   1   5      124.18      119.15      3.57 o
   3   1   5        2.21        6.24      1.02 o
   4   1   5       30.37       30.89      2.59 o
   5   1   5      145.20      110.52      3.89 o
   6   1   5      364.28      319.10      7.06 o
   7   1   5        4.58        3.80      1.19 o
 -13   2   5       15.38       18.14      4.15 o
 -12   2   5      404.36      365.64     17.79 o
 -11   2   5        3.35        3.95      1.53 o
 -10   2   5       23.09       19.61      2.12 o
  -9   2   5        0.07        3.19      1.05 o
  -8   2   5        0.93        2.01      1.15 o
  -7   2   5       19.07       19.88      1.45 o
  -6   2   5        7.63        6.67      1.66 o
  -5   2   5       45.39       53.55      1.85 o
  -4   2   5      372.65      366.65      8.34 o
  -3   2   5       47.85       42.39      3.97 o
  -2   2   5       18.53       22.48      1.89 o
  -1   2   5      158.71      135.53      4.26 o
   0   2   5     1621.74     1661.18     17.28 o
   1   2   5      753.29      746.59     13.81 o
   2   2   5      431.71      458.38      7.37 o
   3   2   5      194.06      192.47      5.07 o
   4   2   5       10.03        8.49      1.10 o
   5   2   5        1.01        3.44      2.13 o
   6   2   5       93.85      100.31      4.66 o
   7   2   5       30.86       27.14      2.52 o
 -13   3   5       10.03        5.87      2.13 o
 -12   3   5       63.46       69.67      5.87 o
 -11   3   5       12.80        2.30      2.36 o
 -10   3   5        5.05        4.83      1.13 o
  -9   3   5      336.05      369.98      8.08 o
  -8   3   5      125.31      128.76      4.74 o
  -7   3   5      106.60      104.52      3.23 o
  -6   3   5      334.55      318.81     11.14 o
  -5   3   5      588.23      660.14     33.39 o
  -4   3   5     1237.34     1274.85     18.82 o
  -3   3   5      820.76      906.88     18.17 o
  -2   3   5      235.96      234.50     16.34 o
  -1   3   5        8.73        6.97      0.85 o
   0   3   5       41.87       36.46      2.27 o
   1   3   5       23.51       19.15      1.50 o
   2   3   5      146.95      125.43      4.78 o
   3   3   5        6.17       10.26      1.58 o
   4   3   5       58.86       48.62      4.00 o
   5   3   5       63.21       57.08      5.36 o
   6   3   5        0.11       -0.74      0.88 o
 -14   4   5        2.36        6.59      2.66 o
 -13   4   5       30.65       31.22      4.31 o
 -12   4   5      151.91      164.75      7.39 o
 -11   4   5       21.50       17.30      2.82 o
 -10   4   5       40.57       30.77      3.06 o
  -9   4   5      121.25      117.08      6.24 o
  -8   4   5        3.96        5.33      1.05 o
  -7   4   5      127.64      133.75      8.13 o
  -6   4   5       49.13       39.97      1.94 o
  -5   4   5       38.51       47.29      1.55 o
  -4   4   5        1.09        1.20      0.43 o
  -3   4   5      289.78      277.79      4.08 o
  -2   4   5      102.03      112.69      9.13 o
  -1   4   5        0.00        5.40      1.62 o
   0   4   5        7.26        8.95      1.26 o
   1   4   5       68.61       70.75      5.15 o
   2   4   5        6.77        3.65      1.34 o
   3   4   5       95.43       88.43      4.59 o
   4   4   5        5.16        5.52      1.25 o
   5   4   5        1.48        4.34      1.29 o
 -13   5   5       10.07       10.04      2.22 o
 -12   5   5       68.31       61.41      4.45 o
 -11   5   5        0.62        0.53      1.23 o
 -10   5   5       10.00       15.12      2.19 o
  -9   5   5        2.81        1.09      0.93 o
  -8   5   5        3.85        4.04      1.47 o
  -7   5   5      203.79      195.29      9.78 o
  -6   5   5       55.13       79.54      2.99 o
  -5   5   5      317.45      311.11      4.38 o
  -4   5   5      156.35      157.66      3.22 o
  -3   5   5       14.04        7.44      1.57 o
  -2   5   5        0.12        1.48      0.68 o
  -1   5   5        6.84        3.61      0.99 o
   0   5   5       26.51       35.89      2.76 o
   1   5   5        4.01        4.09      1.09 o
   2   5   5       11.35        7.46      1.47 o
   3   5   5       55.63       56.40      4.51 o
   4   5   5        0.02       -0.08      0.99 o
   5   5   5       11.29        9.91      1.82 o
 -13   6   5       17.17       16.00      3.23 o
 -12   6   5        0.30        0.09      2.26 o
 -11   6   5       15.26       13.39      2.29 o
 -10   6   5        9.72       13.08      1.96 o
  -9   6   5       13.18       11.05      1.89 o
  -8   6   5      175.69      181.89      9.42 o
  -7   6   5       12.59       13.49      1.45 o
  -6   6   5        0.11        0.69      0.53 o
  -5   6   5       30.45       29.78      1.58 o
  -4   6   5       43.13       36.53      1.86 o
  -3   6   5        2.02        3.49      0.80 o
  -2   6   5       20.27       16.31      2.24 o
  -1   6   5       41.51       36.67      2.78 o
   0   6   5        3.33        1.74      1.10 o
   1   6   5      195.54      214.03      9.81 o
   2   6   5       19.18       20.49      2.37 o
   3   6   5        3.50        3.53      1.22 o
   4   6   5        2.20       -0.16      0.94 o
 -13   7   5       14.03       12.01      2.78 o
 -12   7   5       16.08       18.00      3.13 o
 -11   7   5        4.88        6.36      1.69 o
 -10   7   5        8.74        6.86      1.54 o
  -9   7   5        3.08        6.17      1.71 o
  -8   7   5        6.72        5.59      1.68 o
  -7   7   5     1088.30     1123.42     11.89 o
  -6   7   5      963.90     1012.24     30.25 o
  -5   7   5       86.80      128.18     16.28 o
  -4   7   5       59.27       54.54      2.60 o
  -3   7   5        6.78        7.30      1.07 o
  -2   7   5       53.53       46.30      3.25 o
  -1   7   5       18.54       23.62      3.24 o
   0   7   5       10.19        5.55      1.28 o
   1   7   5        1.56       -1.10      1.45 o
   2   7   5        6.20        6.71      2.19 o
 -13   8   5       28.63       26.03      3.97 o
 -12   8   5      123.07      109.25      7.77 o
 -11   8   5      317.16      292.06      9.68 o
 -10   8   5       29.78       24.34      2.93 o
  -9   8   5       75.31       73.71      5.48 o
  -8   8   5        5.88        7.30      1.63 o
  -7   8   5       92.27       94.86      3.62 o
  -6   8   5       16.50       12.30      1.69 o
  -5   8   5       22.56       22.89      2.42 o
  -4   8   5        0.09        1.15      3.23 o
  -3   8   5       24.54       28.64      2.77 o
  -2   8   5       39.15       50.15      4.86 o
  -1   8   5       56.42       68.19      7.61 o
   0   8   5      134.68      159.35      9.44 o
   1   8   5      109.93      132.08     13.79 o
 -12   9   5        0.97       -1.89      2.38 o
 -11   9   5        0.34        0.12      1.25 o
 -10   9   5       65.69       54.19      5.08 o
  -9   9   5       20.73       22.60      3.31 o
  -8   9   5       37.92       32.81      3.36 o
  -7   9   5       13.40       12.73      1.72 o
  -6   9   5       26.06       23.98      2.45 o
  -5   9   5        0.35        1.00      1.10 o
  -4   9   5        0.31       -0.59      1.68 o
  -3   9   5       87.77       93.65     12.83 o
  -2   9   5        1.22        2.89      1.62 o
  -1   9   5        3.90        2.34      1.39 o
   0   9   5       41.91       42.13      6.79 o
 -11  10   5        3.76        3.83      1.81 o
 -10  10   5        2.23        4.96      2.62 o
  -9  10   5        7.67        6.97      2.42 o
  -8  10   5        0.09        2.29      1.58 o
  -7  10   5        1.51        0.62      0.81 o
  -6  10   5       14.52       13.72      1.86 o
  -5  10   5        0.23       -0.92      3.69 o
  -4  10   5        0.00       -0.79      1.37 o
  -3  10   5        5.61        6.28      2.23 o
  -2  10   5       28.48       37.51     11.21 o
  -8  11   5        2.24        1.95      1.30 o
  -7  11   5        1.25       -0.22      0.82 o
  -6  11   5        6.17        6.59      1.45 o
  -5  11   5       41.46       39.25     10.05 o
   2 -14   6       18.33       20.64      2.96 o
   3 -14   6        0.02       -0.68      2.00 o
   4 -14   6        0.05       -1.03      1.03 o
  -2 -13   6        0.46        1.83      2.32 o
  -1 -13   6       54.53       54.20      4.87 o
   0 -13   6        0.62        1.68      1.15 o
   1 -13   6       24.22       20.92      3.01 o
   2 -13   6        1.06        2.12      1.07 o
   3 -13   6        5.10        5.76      1.46 o
   4 -13   6       28.88       30.25      3.04 o
   5 -13   6       25.13       28.08      2.98 o
   6 -13   6       59.54       66.82      5.10 o
  -4 -12   6        1.97        0.93      2.20 o
  -3 -12   6       13.29       13.93      2.49 o
  -2 -12   6        8.17        5.84      1.65 o
  -1 -12   6       19.86       24.29      3.34 o
   0 -12   6       12.09       18.49      2.85 o
   1 -12   6      287.84      313.72     10.36 o
   2 -12   6        0.00       -0.46      1.29 o
   3 -12   6       39.19       42.15      3.77 o
   4 -12   6        0.05        2.85      1.31 o
   5 -12   6      372.03      334.96      8.16 o
   6 -12   6        6.34        6.32      1.87 o
   7 -12   6        6.49        3.01      1.62 o
  -5 -11   6        0.08        0.88      1.18 o
  -4 -11   6        2.61        3.58      1.51 o
  -3 -11   6        4.18        6.38      1.88 o
  -2 -11   6        0.00        2.26      1.46 o
  -1 -11   6        1.04        3.39      1.57 o
   0 -11   6      508.50      525.44     12.81 o
   1 -11   6      398.01      385.85     10.76 o
   2 -11   6        8.97        8.16      2.17 o
   3 -11   6        3.05        3.06      1.11 o
   4 -11   6       61.36       63.17      3.66 o
   5 -11   6       18.32       18.72      1.97 o
   6 -11   6       30.39       38.99      3.72 o
   7 -11   6      119.30      118.06      6.79 o
   8 -11   6        1.41        1.99      1.42 o
  -6 -10   6        8.49        9.64      2.07 o
  -5 -10   6        4.00        5.44      1.36 o
  -4 -10   6        4.17        5.86      2.00 o
  -3 -10   6        3.51        4.63      1.79 o
  -2 -10   6       17.52       15.76      2.30 o
  -1 -10   6      890.70      867.18     15.87 o
   0 -10   6      571.65      560.26     15.11 o
   1 -10   6       58.39       64.22      5.50 o
   2 -10   6       14.31       10.51      1.81 o
   3 -10   6        9.88        4.80      1.35 o
   4 -10   6      196.06      184.87      5.57 o
   5 -10   6       26.42       35.87      2.54 o
   6 -10   6        4.60        2.94      1.10 o
   7 -10   6       26.72       25.81      2.98 o
   8 -10   6       21.63       20.68      3.07 o
   9 -10   6       16.29       19.17      3.67 o
  -7  -9   6       23.07       30.77      3.35 o
  -6  -9   6       88.34       82.16      4.43 o
  -5  -9   6       50.07       40.90      2.93 o
  -4  -9   6       31.79       30.48      2.36 o
  -3  -9   6       41.31       33.76      2.49 o
  -2  -9   6      223.76      229.26      6.13 o
  -1  -9   6      120.49      181.94     10.08 o
   0  -9   6       71.53       94.33      4.96 o
   1  -9   6        0.29        1.37      1.10 o
   2  -9   6       14.96       13.48      1.89 o
   3  -9   6       59.36       56.04      3.10 o
   4  -9   6       53.82       55.82      2.60 o
   5  -9   6      118.66      117.94      3.90 o
   6  -9   6       20.67       24.10      1.89 o
   7  -9   6        9.55       14.07      1.76 o
   8  -9   6        3.56        5.20      1.35 o
   9  -9   6        0.03        1.85      1.69 o
  -8  -8   6       17.74       26.71      3.34 o
  -7  -8   6       10.18       13.26      2.01 o
  -6  -8   6       49.74       49.28      3.48 o
  -5  -8   6      126.67      140.90      8.07 o
  -4  -8   6      162.95      154.40      5.65 o
  -3  -8   6      166.91      125.92      5.60 o
  -2  -8   6      164.44      183.34      6.70 o
  -1  -8   6       55.79       60.94      2.75 o
   0  -8   6      162.56      153.39      3.31 o
   1  -8   6        2.71        3.98      0.87 o
   2  -8   6      257.68      229.79      4.42 o
   3  -8   6       54.29       42.28      2.01 o
   4  -8   6      247.86      253.04      5.49 o
   5  -8   6        7.58        9.13      1.28 o
   6  -8   6       48.19       50.81      3.07 o
   7  -8   6      129.18      138.09      6.09 o
   8  -8   6       21.90       17.78      2.46 o
   9  -8   6        3.91        4.98      1.62 o
  -9  -7   6        1.48        1.33      1.57 o
  -8  -7   6       35.26       36.39      2.90 o
  -7  -7   6       65.87       68.10      3.68 o
  -6  -7   6       29.40       28.75      2.50 o
  -5  -7   6       10.21        9.94      2.05 o
  -4  -7   6      118.92      123.53      4.79 o
  -3  -7   6      165.60      154.10      5.81 o
  -2  -7   6       83.64       80.78      4.98 o
  -1  -7   6       70.00       65.98      3.19 o
   0  -7   6       26.38       25.79      1.59 o
   1  -7   6        6.74        9.35      1.65 o
   2  -7   6      116.87      127.68      3.59 o
   3  -7   6        3.90        3.89      0.82 o
   4  -7   6      103.67       96.53      3.86 o
   5  -7   6        0.61        1.22      1.13 o
   6  -7   6       15.94       15.12      1.74 o
   7  -7   6        0.07        0.70      1.57 o
   8  -7   6       20.14       27.17      2.97 o
   9  -7   6        2.92        4.38      1.74 o
 -10  -6   6       22.54       30.32      3.46 o
  -9  -6   6       17.31       28.65      3.30 o
  -8  -6   6       17.19       26.28      2.27 o
  -7  -6   6      192.97      187.14      5.66 o
  -6  -6   6       51.45       56.06      2.96 o
  -5  -6   6        8.92       11.48      1.12 o
  -4  -6   6       15.24       17.94      1.48 o
  -3  -6   6        1.78        3.04      1.04 o
  -2  -6   6        2.17        1.04      0.57 o
  -1  -6   6       15.16       14.66      2.07 o
   0  -6   6      130.80      122.10      5.61 o
   1  -6   6       24.35       27.70      1.69 o
   2  -6   6        8.71        7.70      0.81 o
   3  -6   6      180.65      175.80      4.90 o
   4  -6   6        3.78        4.60      1.81 o
   5  -6   6      395.15      404.10      8.29 o
   6  -6   6     1089.72     1152.89     16.36 o
   7  -6   6       58.69       60.12      4.18 o
   8  -6   6       27.04       34.35      3.86 o
   9  -6   6        5.29        8.90      2.41 o
 -11  -5   6       98.57       99.73      7.69 o
 -10  -5   6       43.00       49.92      5.19 o
  -9  -5   6       43.95       48.53      3.29 o
  -8  -5   6        0.91        0.15      1.14 o
  -7  -5   6       61.71       46.17      2.64 o
  -6  -5   6      130.66      121.68      3.72 o
  -5  -5   6       13.23       20.39      1.73 o
  -4  -5   6      108.72       97.94      2.99 o
  -3  -5   6       48.64       50.29      2.36 o
  -2  -5   6      197.01      178.67      3.80 o
  -1  -5   6       12.14        9.44      0.85 o
   0  -5   6       98.29      120.90      3.63 o
   1  -5   6      676.41      751.53     10.24 o
   2  -5   6       56.14       53.17      1.63 o
   3  -5   6        8.84        8.57      0.90 o
   4  -5   6      209.79      222.87      4.75 o
   5  -5   6        3.44        3.96      1.07 o
   6  -5   6       25.81       28.66      2.44 o
   7  -5   6       36.41       30.31      2.94 o
   8  -5   6       13.17       16.58      2.64 o
   9  -5   6       59.34       75.80      6.01 o
 -11  -4   6        5.73        3.48      1.53 o
 -10  -4   6       12.31       11.45      1.61 o
  -9  -4   6       20.34       16.95      2.80 o
  -8  -4   6      134.68      142.08      4.65 o
  -7  -4   6       12.29       15.56      1.46 o
  -6  -4   6        8.80        8.62      0.98 o
  -5  -4   6      227.89      214.79      6.69 o
  -4  -4   6      521.13      490.29      7.73 o
  -3  -4   6      442.64      450.18      9.27 o
  -2  -4   6      285.71      229.40      5.16 o
  -1  -4   6       37.45       38.28      3.40 o
   0  -4   6      256.81      271.97     11.67 o
   1  -4   6       35.73       28.98      1.61 o
   2  -4   6        0.28        4.39      0.60 o
   3  -4   6      892.10      832.67     19.11 o
   4  -4   6     4259.49     4309.55     61.83 o
   5  -4   6     1581.18     1594.53     19.52 o
   6  -4   6       12.12        8.93      1.14 o
   7  -4   6       14.44       16.04      2.33 o
   8  -4   6       35.28       29.19      3.60 o
   9  -4   6       22.41       24.57      3.44 o
 -12  -3   6        0.14        0.06      1.39 o
 -11  -3   6       18.20       18.71      2.64 o
 -10  -3   6        4.00        5.34      1.40 o
  -9  -3   6       42.00       39.78      2.52 o
  -8  -3   6        3.03       11.23      1.55 o
  -7  -3   6       40.70       39.25      2.03 o
  -6  -3   6       19.12       31.14      1.67 o
  -5  -3   6        6.18       41.54      2.30 o
  -4  -3   6      127.38      107.57      2.95 o
  -3  -3   6        0.94       46.86      6.73 o
  -2  -3   6      432.67      369.17     10.80 o
  -1  -3   6     5578.84     5719.17    106.36 o
   0  -3   6     1466.88     1681.08     18.04 o
   1  -3   6      133.06      140.32      3.27 o
   2  -3   6        0.17        1.36      0.53 o
   3  -3   6       15.79       20.65      1.54 o
   4  -3   6        5.03        4.40      0.90 o
   5  -3   6       21.40       16.53      1.48 o
   6  -3   6       65.26       67.25      3.27 o
   7  -3   6       15.76       17.99      1.98 o
   8  -3   6        0.52        0.81      1.28 o
 -12  -2   6       16.40       16.45      2.31 o
 -11  -2   6        7.20       11.52      1.99 o
 -10  -2   6        3.02        1.37      3.05 o
  -9  -2   6        2.66        5.94      1.06 o
  -8  -2   6       47.11       52.12      2.63 o
  -7  -2   6      162.54      153.84      6.06 o
  -6  -2   6      496.67      561.49      8.62 o
  -5  -2   6     3024.18     3150.60     19.56 o
  -4  -2   6        0.16        1.73      0.52 o
  -3  -2   6      499.05      482.02      8.09 o
  -2  -2   6        3.37        3.60      0.78 o
  -1  -2   6      382.82      379.49      6.34 o
   0  -2   6       19.83       24.93      1.64 o
   1  -2   6      780.53      729.19      7.75 o
   2  -2   6       18.24       17.39      1.18 o
   3  -2   6      129.81      137.71      4.38 o
   4  -2   6        2.37        2.40      1.16 o
   5  -2   6        0.81        1.21      0.71 o
   6  -2   6        6.74        4.95      1.02 o
   7  -2   6       62.00       56.18      3.88 o
   8  -2   6        9.60        5.81      1.33 o
 -13  -1   6        1.67        2.94      1.47 o
 -12  -1   6        1.21        1.36      1.22 o
 -11  -1   6        8.69        8.02      2.04 o
 -10  -1   6      177.86      184.79      7.60 o
  -9  -1   6       62.94       55.00      3.40 o
  -8  -1   6        1.20        5.01      1.03 o
  -7  -1   6      520.29      548.42     14.16 o
  -6  -1   6      273.63      269.91     16.23 o
  -5  -1   6      770.95      708.57     11.48 o
  -4  -1   6      210.34      188.12      3.14 o
  -3  -1   6        0.49       15.92      1.67 o
  -2  -1   6     1406.04     1406.99     47.00 o
  -1  -1   6     1040.74     1029.29     13.32 o
   0  -1   6       47.87       39.98      1.56 o
   1  -1   6       18.37       21.96      2.23 o
   2  -1   6        7.42       11.00      1.19 o
   3  -1   6       40.79       39.58      2.38 o
   4  -1   6        2.11        5.45      0.98 o
   5  -1   6       20.03       25.55      2.10 o
   6  -1   6       21.26       19.37      1.80 o
   7  -1   6        1.70       -0.10      1.04 o
   8  -1   6       32.96       22.86      2.94 o
 -13   0   6        0.01        2.59      1.23 o
 -12   0   6       85.38       73.26     12.11 o
 -11   0   6       15.92       30.74      7.43 o
 -10   0   6       27.16       26.85      2.58 o
  -9   0   6      146.34      139.47      6.05 o
  -8   0   6      782.92      784.64     20.44 o
  -7   0   6      119.54      137.65      3.78 o
  -6   0   6        0.70        1.27      0.44 o
  -5   0   6       58.96       55.45      2.17 o
  -4   0   6      356.62      349.72     18.86 o
  -3   0   6       37.76       32.90      2.26 o
  -2   0   6        2.13        2.20      1.17 o
  -1   0   6      580.25      588.40      9.16 o
   0   0   6       60.61       59.23      2.84 o
   1   0   6       73.62       71.87      3.67 o
   2   0   6      464.73      443.99      7.66 o
   3   0   6      117.31      108.85      4.24 o
   4   0   6       20.46       20.67      1.85 o
   5   0   6        0.10        2.18      1.03 o
   6   0   6       32.28       25.78      2.20 o
   7   0   6        2.85        2.37      0.96 o
 -13   1   6       39.52       29.91      3.71 o
 -12   1   6      183.65      165.13     24.16 o
 -11   1   6        2.41       36.49      5.57 o
 -10   1   6        0.26        4.85      1.57 o
  -9   1   6      206.94      223.82      9.10 o
  -8   1   6      111.54      115.75      3.56 o
  -7   1   6        5.85       11.70      1.98 o
  -6   1   6        0.34        1.16      0.46 o
  -5   1   6       22.80       23.01      1.22 o
  -4   1   6      797.89      807.13     24.02 o
  -3   1   6       39.77       33.92      1.21 o
  -2   1   6      294.69      286.24     15.84 o
  -1   1   6       13.10       14.86      1.58 o
   0   1   6       71.82       67.10      3.34 o
   1   1   6       12.87       12.79      1.93 o
   2   1   6       31.51       31.23      2.20 o
   3   1   6        5.69        9.32      1.27 o
   4   1   6       23.21       28.51      2.58 o
   5   1   6        1.96        3.77      1.10 o
   6   1   6       37.16       38.85      3.12 o
   7   1   6        0.01       -0.13      1.39 o
 -13   2   6       26.39       21.90      3.23 o
 -12   2   6       77.97      120.13      9.37 o
 -11   2   6        3.22        9.65      4.11 o
 -10   2   6        0.83        0.54      1.28 o
  -9   2   6       42.84       44.92      3.41 o
  -8   2   6       20.53       24.02      1.57 o
  -7   2   6      400.99      397.51      9.97 o
  -6   2   6      191.78      210.63     17.19 o
  -5   2   6      134.56      146.34      3.73 o
  -4   2   6        4.14        6.48      0.79 o
  -3   2   6      585.12      579.14     19.03 o
  -2   2   6      378.98      348.28      8.38 o
  -1   2   6       27.13       40.57      5.05 o
   0   2   6       24.44       28.75      2.09 o
   1   2   6       32.82       34.67      5.57 o
   2   2   6      143.79      141.25      6.21 o
   3   2   6       31.36       27.82      2.08 o
   4   2   6        7.40        6.31      1.44 o
   5   2   6       65.84       64.78      5.41 o
   6   2   6        1.32        0.48      1.18 o
 -14   3   6        5.48        4.14      2.91 o
 -13   3   6      155.02      163.51      7.82 o
 -12   3   6      242.53      247.95     11.63 o
 -11   3   6      268.68      254.33      8.84 o
 -10   3   6        0.35        0.85      1.54 o
  -9   3   6       61.81       47.55      4.84 o
  -8   3   6       31.28       34.33      2.21 o
  -7   3   6       28.44       22.48      1.91 o
  -6   3   6      160.22      156.52      4.73 o
  -5   3   6      104.06      105.73      2.39 o
  -4   3   6      228.67      205.87      6.53 o
  -3   3   6       30.97       35.54      3.82 o
  -2   3   6       18.42       23.62      2.53 o
  -1   3   6       53.47       62.45      5.35 o
   0   3   6      121.34      129.26      5.23 o
   1   3   6        0.71       -0.28      0.89 o
   2   3   6        0.38        0.82      0.72 o
   3   3   6       31.85       28.77      2.60 o
   4   3   6      133.22      134.52      7.36 o
   5   3   6        2.93        0.05      0.96 o
 -14   4   6       30.64       31.30      4.62 o
 -13   4   6        4.50        2.98      4.27 o
 -12   4   6        0.13        2.48      1.58 o
 -11   4   6      112.30       96.92      5.40 o
 -10   4   6       23.16       30.17      3.00 o
  -9   4   6       18.00       26.78      4.17 o
  -8   4   6       83.67       97.24      4.03 o
  -7   4   6      462.50      502.55      8.79 o
  -6   4   6       68.51       60.66      2.49 o
  -5   4   6      120.88      120.18      3.95 o
  -4   4   6       41.77       41.81      1.93 o
  -3   4   6       10.47       11.29      1.02 o
  -2   4   6      123.86      128.33      4.03 o
  -1   4   6       64.65       59.13      3.26 o
   0   4   6        1.63        2.15      1.03 o
   1   4   6       21.19       19.85      2.16 o
   2   4   6       22.46       25.74      2.46 o
   3   4   6      223.37      214.75      8.55 o
   4   4   6        6.70        5.09      2.23 o
 -13   5   6        7.05        5.33      2.11 o
 -12   5   6       28.11       38.59      4.80 o
 -11   5   6       50.61       39.17      5.07 o
 -10   5   6       44.14       45.07      3.66 o
  -9   5   6        1.93        2.43      1.16 o
  -8   5   6       15.32       13.67      2.10 o
  -7   5   6      223.47      233.30      5.90 o
  -6   5   6       14.96       15.71      1.23 o
  -5   5   6        7.23        9.13      1.42 o
  -4   5   6       57.48       49.65      2.08 o
  -3   5   6       52.16       55.73      7.91 o
  -2   5   6      607.08      625.03     12.74 o
  -1   5   6      179.62      187.28      8.91 o
   0   5   6        1.20        3.04      1.31 o
   1   5   6       13.21        8.08      1.55 o
   2   5   6       48.47       39.45      3.67 o
   3   5   6        0.26        0.18      1.11 o
   4   5   6        5.03        4.46      1.63 o
 -13   6   6        4.50        1.22      1.66 o
 -12   6   6       50.31       45.29      3.97 o
 -11   6   6        0.16        0.58      1.62 o
 -10   6   6       55.01       61.50      5.22 o
  -9   6   6      138.70      143.19      6.31 o
  -8   6   6      149.06      153.99      7.19 o
  -7   6   6     1499.14     1577.10     34.21 o
  -6   6   6     1426.81     1548.33     26.36 o
  -5   6   6      440.39      511.55     33.73 o
  -4   6   6       20.07       13.93      2.86 o
  -3   6   6        0.55        0.24      1.15 o
  -2   6   6        8.54       10.29      1.89 o
  -1   6   6        1.44        2.59      2.29 o
   0   6   6        1.89        2.87      1.53 o
   1   6   6        0.77       -0.52      1.08 o
   2   6   6       11.04       11.06      2.53 o
 -13   7   6        0.03        2.34      1.49 o
 -12   7   6       24.87       19.91      2.74 o
 -11   7   6      127.12      113.64      7.58 o
 -10   7   6       19.86       18.67      2.57 o
  -9   7   6        7.08        9.97      1.88 o
  -8   7   6       87.12       92.15      4.22 o
  -7   7   6        1.79        3.52      0.96 o
  -6   7   6       67.55       62.84      3.02 o
  -5   7   6       70.04       62.85      4.12 o
  -4   7   6       13.41       14.24      2.18 o
  -3   7   6        0.99        2.00      1.13 o
  -2   7   6        0.33       -0.45      1.06 o
  -1   7   6       16.10       11.44      1.99 o
   0   7   6       20.55       25.94      3.14 o
   1   7   6        0.60        1.76      1.45 o
 -12   8   6        0.06        1.78      2.31 o
 -11   8   6       21.72       18.49      2.98 o
 -10   8   6       15.07       18.10      3.09 o
  -9   8   6      132.86      117.90      7.03 o
  -8   8   6       87.19       89.57      3.67 o
  -7   8   6       28.70       30.73      2.85 o
  -6   8   6       66.49       67.09      3.58 o
  -5   8   6        0.81        1.16      1.05 o
  -4   8   6        3.95        7.18      2.24 o
  -3   8   6        9.47        9.40      2.81 o
  -2   8   6       11.98       11.36      3.75 o
  -1   8   6        7.03        6.60      2.11 o
   0   8   6       23.25       26.21      3.61 o
 -11   9   6       34.85       30.57      3.80 o
 -10   9   6        0.64        2.99      2.35 o
  -9   9   6        0.27        1.38      2.06 o
  -8   9   6       11.69       12.39      2.15 o
  -7   9   6        7.13        4.24      1.30 o
  -6   9   6       11.44       13.51      2.13 o
  -5   9   6        1.00        1.04      1.04 o
  -4   9   6        9.08        4.87      2.42 o
  -3   9   6       14.81       20.71      3.17 o
  -2   9   6        1.11        0.13      1.90 o
 -10  10   6       29.87       34.30      5.75 o
  -9  10   6       16.57       23.21      4.71 o
  -8  10   6        0.95        5.68      2.02 o
  -7  10   6        0.24       -0.77      1.29 o
  -6  10   6        2.00        0.90      1.03 o
  -5  10   6       13.44       15.23      2.70 o
  -4  10   6       10.35       12.07      2.64 o
  -2 -13   7       20.84       20.93      3.12 o
  -1 -13   7       24.43       29.58      3.59 o
   0 -13   7        0.97        0.83      1.35 o
   1 -13   7        9.65        7.65      1.75 o
   2 -13   7        9.31        9.02      1.95 o
   3 -13   7        5.08        5.86      1.51 o
   4 -13   7        1.06        0.70      0.94 o
   5 -13   7       48.09       41.67      3.74 o
  -4 -12   7        5.46        8.40      2.03 o
  -3 -12   7        2.65        3.36      1.63 o
  -2 -12   7        2.48        2.25      1.46 o
  -1 -12   7        0.03        0.32      1.42 o
   0 -12   7       16.96       12.70      2.20 o
   1 -12   7        1.68       -1.44      1.70 o
   2 -12   7        5.04        1.20      1.37 o
   3 -12   7       10.38        8.66      1.79 o
   4 -12   7       33.97       32.34      2.81 o
   5 -12   7       11.32       16.81      1.91 o
   6 -12   7       14.77       15.13      2.86 o
   7 -12   7       14.51       15.24      3.00 o
  -5 -11   7       26.66       28.56      3.46 o
  -4 -11   7       60.79       65.86      5.45 o
  -3 -11   7        9.21       10.46      2.03 o
  -2 -11   7        7.49       14.60      2.27 o
  -1 -11   7       39.55       39.20      3.64 o
   0 -11   7       40.74       67.95      4.87 o
   1 -11   7       13.61       13.59      2.15 o
   2 -11   7       44.18       38.86      3.41 o
   3 -11   7       74.24       75.87      4.31 o
   4 -11   7       20.44       32.47      2.62 o
   5 -11   7      214.23      218.11      6.56 o
   6 -11   7       19.66       20.69      3.26 o
   7 -11   7        4.67        0.24      1.76 o
  -7 -10   7        7.52       13.87      2.18 o
  -6 -10   7        1.34        4.57      1.46 o
  -5 -10   7        8.13        5.62      1.12 o
  -4 -10   7        3.97        3.48      1.47 o
  -3 -10   7       18.19       14.03      2.27 o
  -2 -10   7        0.07        2.05      1.58 o
  -1 -10   7        1.02       60.06      7.78 o
   0 -10   7      340.29      388.05     16.53 o
   1 -10   7       28.39       20.28      2.81 o
   2 -10   7      146.59      136.09      5.52 o
   3 -10   7       44.17       37.16      2.58 o
   4 -10   7        5.59        4.36      1.14 o
   5 -10   7       18.60       14.41      1.79 o
   6 -10   7       23.18       26.55      3.51 o
   7 -10   7        8.61        7.55      2.49 o
   8 -10   7        2.68        6.75      2.34 o
  -8  -9   7        9.52        5.92      2.67 o
  -7  -9   7        0.10        0.53      1.06 o
  -6  -9   7       39.38       41.95      3.38 o
  -5  -9   7       44.54       49.79      3.50 o
  -4  -9   7       48.23       37.67      3.00 o
  -3  -9   7       81.08       82.19      4.92 o
  -2  -9   7      170.85      243.81     11.07 o
  -1  -9   7      348.39      376.31      9.99 o
   0  -9   7       65.69       59.78      4.41 o
   1  -9   7       36.15       44.21      3.44 o
   2  -9   7       22.62       18.75      2.01 o
   3  -9   7       28.82       14.57      1.52 o
   4  -9   7      117.03      128.78      4.51 o
   5  -9   7      292.05      302.53      7.18 o
   6  -9   7        6.73        5.59      1.25 o
   7  -9   7       11.32        9.00      1.95 o
   8  -9   7        0.20        1.19      1.67 o
  -9  -8   7       11.96       12.17      2.06 o
  -8  -8   7        5.89        6.47      2.50 o
  -7  -8   7       60.32       74.68      4.43 o
  -6  -8   7      257.72      233.05      7.47 o
  -5  -8   7        3.61       -0.63      1.59 o
  -4  -8   7       20.33       18.73      2.20 o
  -3  -8   7      156.67      188.31      6.82 o
  -2  -8   7     2365.09     2302.95     37.40 o
  -1  -8   7      618.67      615.51     12.12 o
   0  -8   7       57.57       54.05      2.96 o
   1  -8   7       86.38       85.50      3.86 o
   2  -8   7        2.94        4.76      0.84 o
   3  -8   7       20.28       20.37      1.65 o
   4  -8   7       44.16       44.82      2.69 o
   5  -8   7       38.80       44.51      2.89 o
   6  -8   7        5.32        4.43      1.52 o
   7  -8   7       33.68       37.01      3.84 o
   8  -8   7        0.79       -0.16      1.40 o
  -9  -7   7       14.69       23.03      2.39 o
  -8  -7   7        3.49        3.01      1.04 o
  -7  -7   7      124.32       99.34      4.40 o
  -6  -7   7       53.48       55.92      3.72 o
  -5  -7   7        0.22        0.32      1.07 o
  -4  -7   7       25.61       24.57      2.27 o
  -3  -7   7     1144.39     1098.13     16.43 o
  -2  -7   7       86.61       81.74      8.21 o
  -1  -7   7        0.91        3.81      1.02 o
   0  -7   7      178.77      198.51      8.20 o
   1  -7   7      126.32      120.34      4.01 o
   2  -7   7       40.64       40.40      1.84 o
   3  -7   7        7.88        4.67      1.61 o
   4  -7   7      107.93      105.42      4.21 o
   5  -7   7        4.59        2.33      0.97 o
   6  -7   7       87.53       77.37      4.47 o
   7  -7   7        4.91        0.76      1.28 o
   8  -7   7       64.63       62.26      5.29 o
 -10  -6   7        5.85        7.68      1.78 o
  -9  -6   7        5.19        7.47      2.09 o
  -8  -6   7      295.88      248.38      6.87 o
  -7  -6   7       79.81       58.87      3.15 o
  -6  -6   7      119.39      126.80      5.01 o
  -5  -6   7       75.33       81.25      3.47 o
  -4  -6   7       41.21       43.16      2.97 o
  -3  -6   7        1.82        7.29      1.27 o
  -2  -6   7        9.33       13.61      1.50 o
  -1  -6   7      316.41      256.62     18.78 o
   0  -6   7        5.14        3.73      0.92 o
   1  -6   7      225.38      228.48      4.19 o
   2  -6   7       74.85       69.46      2.49 o
   3  -6   7        4.94        6.59      1.19 o
   4  -6   7        2.93        1.26      1.39 o
   5  -6   7       39.17       35.69      2.78 o
   6  -6   7        1.13       -0.44      1.07 o
   7  -6   7      164.75      183.32      8.62 o
   8  -6   7       90.32       96.57      6.64 o
 -11  -5   7        1.69        2.56      2.13 o
 -10  -5   7       61.95       70.76      4.94 o
  -9  -5   7      120.40      115.18      5.02 o
  -8  -5   7        4.03       29.06      2.31 o
  -7  -5   7       79.44       76.77      3.09 o
  -6  -5   7       51.02       49.62      2.29 o
  -5  -5   7      239.81      211.84      4.54 o
  -4  -5   7       76.39       74.26      2.83 o
  -3  -5   7       55.29       45.48      2.10 o
  -2  -5   7      264.37      245.05      5.82 o
  -1  -5   7      648.23      622.19      9.47 o
   0  -5   7      167.54      143.33      3.46 o
   1  -5   7       27.97       23.42      1.37 o
   2  -5   7      196.55      199.69      3.64 o
   3  -5   7        1.27        5.60      1.26 o
   4  -5   7     1950.41     1849.26     19.14 o
   5  -5   7      406.68      393.02     10.00 o
   6  -5   7       26.12       31.14      3.03 o
   7  -5   7       19.47       18.62      2.86 o
   8  -5   7        4.83        7.36      2.12 o
 -11  -4   7       11.57       10.75      2.42 o
 -10  -4   7        4.21        3.54      0.98 o
  -9  -4   7       39.87       33.68      2.38 o
  -8  -4   7        0.99        2.12      0.69 o
  -7  -4   7      100.50      100.00      4.56 o
  -6  -4   7      115.81      106.14      3.25 o
  -5  -4   7      194.18      190.45      4.27 o
  -4  -4   7        4.00        2.75      0.60 o
  -3  -4   7       10.64        9.36      0.99 o
  -2  -4   7       53.39       47.16      2.20 o
  -1  -4   7      523.00      482.69     13.30 o
   0  -4   7        0.36        1.85      0.43 o
   1  -4   7      406.29      429.95      8.68 o
   2  -4   7        1.14        3.55      1.33 o
   3  -4   7        1.37        1.23      0.68 o
   4  -4   7        0.00       -0.66      0.66 o
   5  -4   7        3.95        6.26      1.64 o
   6  -4   7       13.37        7.67      1.31 o
   7  -4   7       52.05       57.99      5.21 o
   8  -4   7       12.00       10.75      2.51 o
 -12  -3   7        3.79       -0.09      1.25 o
 -11  -3   7        9.59        9.35      1.80 o
 -10  -3   7       28.01       27.31      2.90 o
  -9  -3   7        0.11        0.47      0.71 o
  -8  -3   7        1.52        1.98      0.68 o
  -7  -3   7       82.98       86.75      3.09 o
  -6  -3   7      744.87      740.00      8.30 o
  -5  -3   7       84.78       86.33      2.82 o
  -4  -3   7       25.85       18.41      1.34 o
  -3  -3   7      945.56      929.28     10.82 o
  -2  -3   7       14.56       15.18      1.26 o
  -1  -3   7       62.45       59.30      5.56 o
   0  -3   7       64.23       48.67      5.35 o
   1  -3   7       49.27       43.45      1.65 o
   2  -3   7      320.74      326.78      5.99 o
   3  -3   7       50.29       47.44      2.45 o
   4  -3   7      626.92      603.05     10.22 o
   5  -3   7       58.47       47.89      3.09 o
   6  -3   7       30.84       24.44      2.26 o
   7  -3   7       38.16       33.66      3.85 o
   8  -3   7        3.53        2.57      1.74 o
 -12  -2   7        4.63        3.54      1.49 o
 -11  -2   7       18.39       12.38      3.74 o
 -10  -2   7        3.02       -0.49      1.31 o
  -9  -2   7        1.72        0.96      0.79 o
  -8  -2   7      174.27      170.21      4.85 o
  -7  -2   7       16.42       18.51      1.60 o
  -6  -2   7      283.24      264.98      5.58 o
  -5  -2   7        2.20        2.37      0.50 o
  -4  -2   7       55.52       49.65      1.91 o
  -3  -2   7       53.57       56.22      5.55 o
  -2  -2   7       10.18        9.43      1.58 o
  -1  -2   7      613.11      604.28     10.95 o
   0  -2   7       12.20       11.49      1.13 o
   1  -2   7        0.19        0.38      0.35 o
   2  -2   7        1.31        1.35      0.47 o
   3  -2   7        5.52        6.74      1.01 o
   4  -2   7        1.11       -1.08      1.24 o
   5  -2   7       99.42       94.61      4.30 o
   6  -2   7        4.04        6.78      1.39 o
   7  -2   7        6.60        3.56      1.33 o
 -13  -1   7        2.77        4.55      1.41 o
 -12  -1   7       79.79       78.67      6.52 o
 -11  -1   7        3.16        0.96      1.69 o
 -10  -1   7        9.66        8.18      1.85 o
  -9  -1   7       40.52       43.61      2.27 o
  -8  -1   7       65.91       51.78      2.63 o
  -7  -1   7       18.30       27.70      3.07 o
  -6  -1   7        0.34       12.85      2.83 o
  -5  -1   7       40.07       35.71      2.28 o
  -4  -1   7       97.30       86.51      4.71 o
  -3  -1   7      297.77      286.24      3.59 o
  -2  -1   7      275.46      274.05      8.99 o
  -1  -1   7      216.75      232.62     13.27 o
   0  -1   7      103.04      107.98      2.87 o
   1  -1   7        1.05        0.77      0.56 o
   2  -1   7      240.41      231.49      5.64 o
   3  -1   7       19.80       14.11      1.82 o
   4  -1   7      308.05      292.91      9.81 o
   5  -1   7       32.77       26.45      2.62 o
   6  -1   7        0.55        0.98      0.75 o
   7  -1   7       16.11       17.10      2.64 o
 -13   0   7        3.20        4.28      1.47 o
 -12   0   7        7.05       14.66      2.19 o
 -11   0   7       20.08       14.15      3.30 o
 -10   0   7      154.05      152.11      5.95 o
  -9   0   7       65.58       64.87      6.54 o
  -8   0   7       22.78       22.66      2.05 o
  -7   0   7      153.59      140.54      4.02 o
  -6   0   7      107.88      104.31      2.91 o
  -5   0   7       50.88       52.33      1.71 o
  -4   0   7      335.56      350.54      8.67 o
  -3   0   7     2658.67     2586.61     53.22 o
  -2   0   7      492.64      524.20     42.56 o
  -1   0   7       76.47       71.23      2.46 o
   0   0   7       19.48       19.31      3.08 o
   1   0   7        3.33        3.66      0.86 o
   2   0   7      170.35      169.38      5.83 o
   3   0   7        4.33        1.82      0.70 o
   4   0   7        3.40        0.82      0.80 o
   5   0   7       17.80       21.24      2.16 o
   6   0   7       14.59       19.24      2.42 o
 -13   1   7      150.39      147.52      8.51 o
 -12   1   7      235.83      211.08      7.64 o
 -11   1   7       49.06       38.10      4.24 o
 -10   1   7       43.53       36.13      2.79 o
  -9   1   7       59.54       68.69      3.83 o
  -8   1   7      636.19      676.08     13.33 o
  -7   1   7       95.40      106.58      5.79 o
  -6   1   7        0.46       -0.41      0.59 o
  -5   1   7       17.05       14.39      1.18 o
  -4   1   7       96.01       86.51      7.74 o
  -3   1   7        3.06        2.32      0.53 o
  -2   1   7       43.23       48.56      6.30 o
  -1   1   7       28.76       24.10      1.99 o
   0   1   7      763.82      783.77     61.18 o
   1   1   7        6.28       14.08      1.78 o
   2   1   7       87.19       74.36      4.00 o
   3   1   7      286.06      293.57      9.94 o
   4   1   7        7.37        8.60      1.64 o
   5   1   7      145.45      151.54     11.25 o
   6   1   7       71.29       53.07      4.09 o
 -13   2   7      198.16      207.62      8.93 o
 -12   2   7      686.40      701.42     17.70 o
 -11   2   7        1.97        0.76      4.03 o
 -10   2   7       15.19       12.80      1.94 o
  -9   2   7       59.58       61.57      4.01 o
  -8   2   7      282.18      267.72     14.45 o
  -7   2   7        8.23       16.38      4.97 o
  -6   2   7      113.59      115.33      3.34 o
  -5   2   7       59.51       69.63      5.31 o
  -4   2   7        2.58        9.56      1.38 o
  -3   2   7        1.29        2.00      0.73 o
  -2   2   7        1.59        0.84      0.86 o
  -1   2   7      102.74      113.17      3.86 o
   0   2   7      181.49      187.70      5.74 o
   1   2   7        7.24       11.35      1.53 o
   2   2   7        2.98        2.63      0.95 o
   3   2   7       14.31       13.57      1.82 o
   4   2   7        3.79        7.52      1.62 o
   5   2   7        0.05        0.88      1.03 o
 -13   3   7      266.80      232.96     11.25 o
 -12   3   7       86.06       84.12      5.39 o
 -11   3   7        2.73        1.22      1.37 o
 -10   3   7        2.70        5.46      2.10 o
  -9   3   7       20.03       15.42      2.21 o
  -8   3   7       43.15       42.36      2.96 o
  -7   3   7       11.77       19.12      1.80 o
  -6   3   7      113.19      115.72     10.15 o
  -5   3   7       87.66       85.58      5.98 o
  -4   3   7        1.91        2.18      0.49 o
  -3   3   7       41.17       42.46      2.71 o
  -2   3   7       22.77       24.98      3.78 o
  -1   3   7      162.30      171.79      6.76 o
   0   3   7      133.85      124.34      5.51 o
   1   3   7        4.66        3.82      1.31 o
   2   3   7       39.46       43.13      3.39 o
   3   3   7       75.42       72.33      4.94 o
   4   3   7       58.68       47.88      4.19 o
 -13   4   7        0.22       -0.54      1.30 o
 -12   4   7       61.41       59.59      5.82 o
 -11   4   7        0.00        6.52      1.90 o
 -10   4   7       25.49       25.59      2.85 o
  -9   4   7       65.04       77.14      4.58 o
  -8   4   7        3.03       10.56      1.57 o
  -7   4   7        2.99        3.55      0.89 o
  -6   4   7       33.82       31.77      1.99 o
  -5   4   7       23.29       22.29      2.13 o
  -4   4   7        2.97        2.58      0.79 o
  -3   4   7        0.22       -0.21      1.05 o
  -2   4   7      404.44      391.90     19.70 o
  -1   4   7      224.58      214.00      7.94 o
   0   4   7       54.59       64.44      6.24 o
   1   4   7        0.82       -0.19      1.54 o
   2   4   7        1.44        0.58      1.10 o
   3   4   7       14.79       12.50      2.52 o
 -13   5   7        2.33        2.05      2.29 o
 -12   5   7        7.13        4.59      1.34 o
 -11   5   7       50.53       54.65      4.31 o
 -10   5   7        2.55        2.13      1.18 o
  -9   5   7       60.37       64.45      4.31 o
  -8   5   7        7.08        8.80      1.10 o
  -7   5   7       76.45       91.02     14.77 o
  -6   5   7     1174.82     1239.45     45.81 o
  -5   5   7      182.86      197.07      6.65 o
  -4   5   7        2.43       -0.05      1.33 o
  -3   5   7       96.14       94.36      4.51 o
  -2   5   7        9.23       10.56      1.88 o
  -1   5   7        5.77        4.72      1.27 o
   0   5   7        0.91        1.77      1.22 o
   1   5   7       38.73       45.67      4.04 o
   2   5   7       24.36       21.34      2.99 o
 -13   6   7        0.54       -0.46      1.51 o
 -12   6   7        1.50        0.07      1.29 o
 -11   6   7       34.94       31.65      3.27 o
 -10   6   7       24.72       16.73      2.63 o
  -9   6   7       73.11       60.70      4.87 o
  -8   6   7       43.42       34.60      3.10 o
  -7   6   7       43.72       38.94      2.40 o
  -6   6   7       39.24       55.73      8.62 o
  -5   6   7        2.30        2.11      0.92 o
  -4   6   7       92.35       96.70      5.17 o
  -3   6   7        1.43        1.68      1.69 o
  -2   6   7       24.05       28.44      3.04 o
  -1   6   7       12.63        7.72      1.76 o
   0   6   7        0.21       -0.30      1.23 o
   1   6   7        0.18        0.75      1.24 o
 -12   7   7        1.13        1.63      1.13 o
 -11   7   7        7.63        4.84      1.69 o
 -10   7   7        0.21        1.71      1.39 o
  -9   7   7        6.07        4.81      1.76 o
  -8   7   7        1.65        3.09      0.96 o
  -7   7   7        1.85       -0.46      0.72 o
  -6   7   7       50.85       40.55      2.60 o
  -5   7   7       20.43       31.16      5.41 o
  -4   7   7       35.39       30.13      3.17 o
  -3   7   7        4.08        2.82      1.05 o
  -2   7   7        4.07        1.60      1.95 o
  -1   7   7        0.66        0.35      1.20 o
   0   7   7        9.58        6.32      1.58 o
 -12   8   7        0.03        0.41      1.26 o
 -11   8   7        1.21        1.29      1.18 o
 -10   8   7       16.77       14.16      2.74 o
  -9   8   7        8.78        7.60      2.49 o
  -8   8   7        1.37        3.42      1.01 o
  -7   8   7       83.26       90.19      3.92 o
  -6   8   7       19.88       19.29      1.98 o
  -5   8   7        0.34        2.05      1.21 o
  -4   8   7       75.05       74.16      5.05 o
  -3   8   7        6.72        2.43      1.20 o
  -2   8   7       21.94       26.30      5.22 o
 -10   9   7       59.69       48.99      4.12 o
  -9   9   7      462.53      420.73     12.08 o
  -8   9   7      243.04      235.11     10.47 o
  -7   9   7        0.03        0.01      1.08 o
  -6   9   7       19.23        9.81      1.51 o
  -5   9   7        3.00        1.58      1.39 o
  -4   9   7       16.02       13.33      2.89 o
  -2 -13   8        4.05        7.45      2.12 o
  -1 -13   8        4.25        5.47      1.97 o
   0 -13   8        0.11        0.20      1.09 o
   1 -13   8       36.32       36.21      3.72 o
   2 -13   8       33.70       32.43      3.56 o
   3 -13   8        0.42        0.17      1.25 o
   4 -13   8        0.05        2.97      1.36 o
  -4 -12   8        0.19        6.81      1.93 o
  -3 -12   8        6.09        6.72      1.67 o
  -2 -12   8       10.41       14.66      2.55 o
  -1 -12   8       14.13       14.19      2.35 o
   0 -12   8        0.35       -1.30      1.30 o
   1 -12   8        0.65       -0.09      1.67 o
   2 -12   8        5.41        6.28      1.49 o
   3 -12   8       29.61       26.05      3.05 o
   4 -12   8        5.80        6.63      1.70 o
   5 -12   8       60.47       46.31      4.02 o
   6 -12   8        3.86        2.42      2.29 o
  -5 -11   8        2.90        2.52      1.49 o
  -4 -11   8       12.70       17.22      2.42 o
  -3 -11   8        0.01        4.76      1.71 o
  -2 -11   8       20.51       19.88      2.65 o
  -1 -11   8       12.53       14.39      2.21 o
   0 -11   8       28.20       31.80      3.97 o
   1 -11   8        0.56       -1.50      1.50 o
   2 -11   8       19.85       17.88      2.24 o
   3 -11   8      100.85       97.25      5.57 o
   4 -11   8        5.37        3.91      1.14 o
   5 -11   8       50.29       60.04      4.53 o
   6 -11   8        0.23        0.24      1.40 o
  -7 -10   8       17.28       12.05      2.22 o
  -6 -10   8        8.16       10.42      1.89 o
  -5 -10   8       50.91       55.11      3.96 o
  -4 -10   8       11.49        8.49      1.77 o
  -3 -10   8       33.57       38.64      3.64 o
  -2 -10   8       12.21       15.74      2.46 o
  -1 -10   8      443.43      460.75     11.88 o
   0 -10   8       12.69       16.18      3.50 o
   1 -10   8      130.95      138.07      6.43 o
   2 -10   8       36.17       26.26      2.56 o
   3 -10   8      687.13      618.97     12.74 o
   4 -10   8       15.32       11.60      1.82 o
   5 -10   8        6.76        5.68      1.31 o
   6 -10   8       33.00       32.84      4.16 o
   7 -10   8       30.72       38.26      4.88 o
  -8  -9   8       20.74       29.33      3.24 o
  -7  -9   8        7.67       10.69      1.80 o
  -6  -9   8        2.43        2.38      0.93 o
  -5  -9   8       60.63       68.25      4.14 o
  -4  -9   8        4.54        9.48      1.71 o
  -3  -9   8       17.15       13.65      2.07 o
  -2  -9   8      786.27      776.33     14.88 o
  -1  -9   8      490.57      475.22     11.47 o
   0  -9   8       23.56       25.99      2.82 o
   1  -9   8      175.48      187.23      6.27 o
   2  -9   8      134.80      129.88      5.57 o
   3  -9   8        3.35        2.39      1.38 o
   4  -9   8       14.48       17.43      1.95 o
   5  -9   8      106.67      117.97      5.25 o
   6  -9   8       25.20       26.08      2.99 o
   7  -9   8        3.96        5.29      1.85 o
  -9  -8   8        6.99        9.50      1.74 o
  -8  -8   8        0.72        0.08      0.88 o
  -7  -8   8       11.71       10.12      1.75 o
  -6  -8   8       84.49       77.19      4.25 o
  -5  -8   8       11.38       16.57      2.01 o
  -4  -8   8        8.50        7.23      1.74 o
  -3  -8   8     1140.48     1069.71     25.76 o
  -2  -8   8      101.69       98.77      7.40 o
  -1  -8   8      161.15      172.46      8.95 o
   0  -8   8      166.90      171.77      5.68 o
   1  -8   8        3.55        5.93      0.88 o
   2  -8   8       60.00       53.03      2.88 o
   3  -8   8      147.98      136.22      5.41 o
   4  -8   8       32.31       33.50      2.77 o
   5  -8   8       43.99       45.41      3.54 o
   6  -8   8       17.85       18.56      2.14 o
   7  -8   8       65.21       62.43      5.27 o
 -10  -7   8        0.97        1.71      1.12 o
  -9  -7   8        0.61        4.05      1.14 o
  -8  -7   8      168.00      158.13      6.36 o
  -7  -7   8        0.33       10.06      1.43 o
  -6  -7   8        0.19        3.25      1.05 o
  -5  -7   8        3.96        4.82      1.86 o
  -4  -7   8      609.34      581.19     15.78 o
  -3  -7   8      456.88      485.31     13.87 o
  -2  -7   8       75.54       96.05      5.35 o
  -1  -7   8       14.84       15.51      1.47 o
   0  -7   8        0.56        1.43      0.71 o
   1  -7   8      166.80      170.16      4.47 o
   2  -7   8        8.88        6.75      1.22 o
   3  -7   8        6.94        4.02      1.20 o
   4  -7   8        8.46        6.50      1.38 o
   5  -7   8       35.65       27.55      2.76 o
   6  -7   8      132.29      149.70      8.83 o
   7  -7   8        0.05        0.07      1.57 o
 -10  -6   8        8.40        8.02      2.36 o
  -9  -6   8       18.98       21.76      2.14 o
  -8  -6   8        1.51        7.47      1.21 o
  -7  -6   8      134.18      143.84      5.02 o
  -6  -6   8        3.99        4.27      0.88 o
  -5  -6   8       94.66       77.97      4.07 o
  -4  -6   8      100.74      135.39      5.46 o
  -3  -6   8      100.36       98.30      4.05 o
  -2  -6   8       40.34       39.06      2.60 o
  -1  -6   8      211.47      220.48      6.22 o
   0  -6   8       25.34       32.91      1.84 o
   1  -6   8      170.08      192.19      8.83 o
   2  -6   8        9.24       13.67      1.91 o
   3  -6   8        3.48        1.45      1.23 o
   4  -6   8        0.48       -0.96      1.13 o
   5  -6   8       47.04       49.65      3.66 o
   6  -6   8       59.05       51.29      3.95 o
   7  -6   8        0.76        0.41      1.33 o
 -11  -5   8        0.00        2.27      1.49 o
 -10  -5   8        9.66        7.09      1.61 o
  -9  -5   8        0.67        8.92      1.46 o
  -8  -5   8       12.51       13.96      1.64 o
  -7  -5   8        9.60       14.54      1.60 o
  -6  -5   8      106.02      112.07      3.50 o
  -5  -5   8        7.58        4.14      0.76 o
  -4  -5   8      479.94      476.28      7.04 o
  -3  -5   8        0.33        0.19      0.70 o
  -2  -5   8      230.80      245.61      7.53 o
  -1  -5   8       39.29       49.17      3.12 o
   0  -5   8        0.03        1.43      0.85 o
   1  -5   8       27.67       30.34      2.44 o
   2  -5   8        1.04       -1.63      1.63 o
   3  -5   8       27.03       19.37      2.78 o
   4  -5   8       13.37       12.49      1.89 o
   5  -5   8        3.01        1.75      1.17 o
   6  -5   8       17.31       14.60      2.14 o
   7  -5   8        0.03        2.68      1.62 o
 -12  -4   8       10.97       14.02      3.01 o
 -11  -4   8        3.29        8.40      2.12 o
 -10  -4   8       13.84       15.97      2.35 o
  -9  -4   8      146.28      155.32      5.18 o
  -8  -4   8       19.99       22.31      1.77 o
  -7  -4   8       35.00       31.30      2.02 o
  -6  -4   8       24.22       26.80      1.67 o
  -5  -4   8      292.47      275.63      5.42 o
  -4  -4   8        0.52       -0.27      0.43 o
  -3  -4   8      188.94      199.72     12.51 o
  -2  -4   8      276.90      277.11      7.77 o
  -1  -4   8       67.95       72.40      8.54 o
   0  -4   8      421.63      438.14      6.58 o
   1  -4   8      231.78      243.03      5.03 o
   2  -4   8        1.88        0.86      0.77 o
   3  -4   8      755.12      730.05     21.00 o
   4  -4   8      853.60      836.99     16.51 o
   5  -4   8        0.87        2.01      1.13 o
   6  -4   8        8.95       10.97      1.89 o
   7  -4   8       16.08       26.32      3.71 o
 -12  -3   8        5.00        3.37      1.55 o
 -11  -3   8       10.72       12.61      2.25 o
 -10  -3   8        1.26        0.49      0.95 o
  -9  -3   8       12.13        8.65      1.20 o
  -8  -3   8       21.69       20.29      1.74 o
  -7  -3   8        0.01        5.10      1.27 o
  -6  -3   8      275.72      248.16      8.13 o
  -5  -3   8      392.01      384.49      7.09 o
  -4  -3   8        9.49       12.59      1.14 o
  -3  -3   8       18.35       18.68      2.97 o
  -2  -3   8       37.86       35.90      2.25 o
  -1  -3   8       66.71       75.66      3.80 o
   0  -3   8        3.37        2.93      0.93 o
   1  -3   8       34.76       25.61      1.79 o
   2  -3   8        2.43        5.43      0.99 o
   3  -3   8       10.65       16.64      1.89 o
   4  -3   8        1.62        1.59      1.09 o
   5  -3   8       22.77       19.59      2.51 o
   6  -3   8       85.29      101.08      5.78 o
   7  -3   8       36.57       39.92      4.38 o
 -12  -2   8        0.37        2.48      1.17 o
 -11  -2   8       30.25       24.86      2.51 o
 -10  -2   8        2.14        4.88      1.32 o
  -9  -2   8       51.14       51.65      2.63 o
  -8  -2   8        5.18        5.82      0.93 o
  -7  -2   8        5.89        9.37      0.96 o
  -6  -2   8       64.16       75.14      2.59 o
  -5  -2   8      707.12      670.55     22.44 o
  -4  -2   8      186.89      169.84      3.23 o
  -3  -2   8       27.00       34.97      3.66 o
  -2  -2   8      161.09      166.77      7.02 o
  -1  -2   8       72.67       81.02      2.93 o
   0  -2   8      352.55      371.26      7.02 o
   1  -2   8      523.61      497.86     17.17 o
   2  -2   8     3423.97     3339.55     35.82 o
   3  -2   8      506.52      517.18     11.99 o
   4  -2   8       60.07       60.60      3.66 o
   5  -2   8       36.04       31.79      2.61 o
   6  -2   8        0.09        0.68      0.92 o
 -13  -1   8       56.27       57.44      4.31 o
 -12  -1   8        3.68        3.79      2.07 o
 -11  -1   8       94.82      100.36      5.06 o
 -10  -1   8        0.04       -0.10      1.36 o
  -9  -1   8       75.77       75.93      3.43 o
  -8  -1   8       60.15       61.31      4.24 o
  -7  -1   8      104.67      102.08      3.54 o
  -6  -1   8      179.18      185.27      4.50 o
  -5  -1   8       22.56       23.88      1.16 o
  -4  -1   8       30.49       42.36      3.21 o
  -3  -1   8      247.57      250.77     10.68 o
  -2  -1   8     1122.10     1130.11     11.40 o
  -1  -1   8      177.12      177.50     13.57 o
   0  -1   8        0.28        1.10      0.73 o
   1  -1   8        0.06        1.63      0.73 o
   2  -1   8       40.59       41.69      2.84 o
   3  -1   8       60.95       66.47      3.67 o
   4  -1   8        0.09       -0.86      0.97 o
   5  -1   8       46.81       52.11      3.23 o
   6  -1   8        2.33        1.59      0.81 o
 -13   0   8        1.82        3.32      1.23 o
 -12   0   8       42.33       46.71      3.67 o
 -11   0   8       34.94       26.37      2.38 o
 -10   0   8       45.52       40.52      9.75 o
  -9   0   8       24.35       35.16      4.44 o
  -8   0   8      424.91      474.85     16.01 o
  -7   0   8      402.76      436.65      6.34 o
  -6   0   8        1.12        1.62      0.61 o
  -5   0   8       10.13       11.32      1.16 o
  -4   0   8      163.13      151.44      7.59 o
  -3   0   8       76.86       66.55      2.25 o
  -2   0   8        6.80        8.06      1.26 o
  -1   0   8      188.82      200.99     25.00 o
   0   0   8      381.12      369.46      7.63 o
   1   0   8       53.87       66.02      3.83 o
   2   0   8      334.21      322.83      8.65 o
   3   0   8       30.34       26.24      2.68 o
   4   0   8       31.89       27.00      2.49 o
   5   0   8       17.56       21.13      2.58 o
 -13   1   8       33.80       29.25      3.40 o
 -12   1   8      210.62      160.16      9.80 o
 -11   1   8        3.13        3.40      1.29 o
 -10   1   8       40.44       30.96      3.38 o
  -9   1   8       88.06       87.84      6.12 o
  -8   1   8        0.27        0.71      0.85 o
  -7   1   8       10.99        6.61      1.33 o
  -6   1   8        6.39        5.90      0.96 o
  -5   1   8       61.41       70.03      5.41 o
  -4   1   8      115.09      118.47      8.79 o
  -3   1   8       11.24        8.11      0.94 o
  -2   1   8       27.83       33.63      3.72 o
  -1   1   8        2.50        2.15      0.86 o
   0   1   8      125.77      136.88      5.90 o
   1   1   8        1.50        1.42      1.20 o
   2   1   8       25.28       34.64      2.97 o
   3   1   8       17.10       20.00      2.33 o
   4   1   8       54.90       57.53      4.16 o
   5   1   8        3.13        3.74      1.51 o
 -13   2   8       26.89       33.67      9.11 o
 -12   2   8       66.95       69.14     11.23 o
 -11   2   8        1.19        1.00      1.37 o
 -10   2   8      258.88      274.31     15.96 o
  -9   2   8       97.21      101.22      4.99 o
  -8   2   8        0.59        1.60      0.82 o
  -7   2   8       29.66       29.72      3.21 o
  -6   2   8        0.50       -0.24      0.82 o
  -5   2   8        1.29        2.69      0.63 o
  -4   2   8       82.83       87.37      3.23 o
  -3   2   8        2.37        4.92      1.00 o
  -2   2   8      120.94      136.67      6.37 o
  -1   2   8       82.93       87.20      4.25 o
   0   2   8      177.33      193.69      8.50 o
   1   2   8      125.17      133.22      7.79 o
   2   2   8       30.03       34.39      3.22 o
   3   2   8        0.27        0.83      1.12 o
   4   2   8       56.01       61.42      4.50 o
 -13   3   8        0.93        7.88      2.22 o
 -12   3   8       11.13       19.59      3.06 o
 -11   3   8      208.03      224.38     11.91 o
 -10   3   8        7.33        6.95      2.33 o
  -9   3   8        0.42        3.93      1.43 o
  -8   3   8        0.00        2.93      1.08 o
  -7   3   8       55.75       62.66      8.29 o
  -6   3   8        0.15       -0.21      0.74 o
  -5   3   8        4.90       11.23      1.24 o
  -4   3   8       10.97        8.53      1.03 o
  -3   3   8       12.75       12.23      3.03 o
  -2   3   8       17.44       17.03      2.57 o
  -1   3   8       14.85       18.55      2.38 o
   0   3   8       64.48       80.50      4.86 o
   1   3   8        8.75       10.90      1.71 o
   2   3   8        0.23        1.64      1.08 o
   3   3   8        7.99        8.59      2.02 o
 -13   4   8        3.28        6.96      2.12 o
 -12   4   8        1.73        4.45      1.71 o
 -11   4   8        4.90        3.99      1.42 o
 -10   4   8       38.96       36.61      3.39 o
  -9   4   8       42.62       44.79      3.53 o
  -8   4   8      200.00      202.93     13.92 o
  -7   4   8       29.66       35.41      2.53 o
  -6   4   8        0.81        1.92      0.96 o
  -5   4   8        1.13        0.60      0.60 o
  -4   4   8       17.66       17.14      1.84 o
  -3   4   8       10.66       11.84      1.97 o
  -2   4   8       68.75       68.40      6.11 o
  -1   4   8       54.46       54.01      5.98 o
   0   4   8        0.10        0.83      1.45 o
   1   4   8       53.49       58.08      4.64 o
   2   4   8       58.24       61.22      5.63 o
 -13   5   8       22.70       25.62      4.81 o
 -12   5   8       24.56       27.40      3.48 o
 -11   5   8        4.72        1.36      1.30 o
 -10   5   8       14.25       15.70      2.27 o
  -9   5   8       48.53       44.59      3.76 o
  -8   5   8       76.58       75.41      4.33 o
  -7   5   8      160.73      163.79      8.33 o
  -6   5   8       25.42       28.69      2.13 o
  -5   5   8        0.35        0.41      0.87 o
  -4   5   8       25.28       21.09      3.40 o
  -3   5   8       72.00       73.04      4.90 o
  -2   5   8        9.85       13.04      2.14 o
  -1   5   8        4.72        2.13      1.37 o
   0   5   8        0.32       -0.95      1.43 o
   1   5   8        0.02        2.40      1.45 o
 -12   6   8       16.06       14.45      2.21 o
 -11   6   8        0.62       -0.60      1.19 o
 -10   6   8       14.97       17.03      2.68 o
  -9   6   8       30.89       28.88      3.49 o
  -8   6   8       17.14       19.47      2.12 o
  -7   6   8       34.38       26.19      2.07 o
  -6   6   8      125.20      125.14      4.53 o
  -5   6   8       25.65       26.92      2.95 o
  -4   6   8        3.74        5.97      1.56 o
  -3   6   8        0.03        0.45      1.16 o
  -2   6   8       19.84       19.21      2.71 o
  -1   6   8       24.55       21.65      2.90 o
   0   6   8       22.43       16.78      2.75 o
 -12   7   8        5.23        4.93      1.90 o
 -11   7   8        0.84        0.36      1.14 o
 -10   7   8        0.18       -1.26      1.64 o
  -9   7   8       30.41       25.15      3.37 o
  -8   7   8       44.20       51.50      3.08 o
  -7   7   8        0.67       -0.11      0.98 o
  -6   7   8       75.72       76.67      3.79 o
  -5   7   8       32.78       35.73      6.67 o
  -4   7   8      147.11      144.28      7.20 o
  -3   7   8       30.82       21.18      4.12 o
  -2   7   8        4.94        4.02      2.99 o
 -11   8   8        3.11        2.01      1.58 o
 -10   8   8       69.42       57.79      4.52 o
  -9   8   8      537.54      474.02     18.05 o
  -8   8   8      451.79      446.72      9.05 o
  -7   8   8       25.38       33.24      7.34 o
  -6   8   8       15.96       17.78      3.20 o
  -5   8   8        0.15        1.17      1.12 o
  -4   8   8        0.58        1.11      2.51 o
  -1 -13   9        0.11        1.27      2.15 o
   0 -13   9        9.23       11.89      2.38 o
   1 -13   9        0.85        1.29      1.76 o
   2 -13   9        1.91        2.67      1.71 o
   3 -13   9       12.46       16.30      2.44 o
  -4 -12   9       42.69       45.90      4.37 o
  -3 -12   9        0.39        1.97      1.37 o
  -2 -12   9       34.15       31.58      4.11 o
  -1 -12   9        1.22        1.02      1.32 o
   0 -12   9       10.37        7.16      1.77 o
   1 -12   9       41.81       36.52      3.66 o
   2 -12   9        1.97        0.57      1.15 o
   3 -12   9       15.00       14.56      2.24 o
   4 -12   9        0.32        2.07      1.22 o
   5 -12   9        3.08        2.63      1.15 o
  -5 -11   9        4.77        4.11      1.33 o
  -4 -11   9        0.22        2.50      1.18 o
  -3 -11   9       30.68       35.04      4.27 o
  -2 -11   9        0.18       -0.28      1.23 o
  -1 -11   9       71.55       69.17      5.04 o
   0 -11   9       44.17       55.32      4.37 o
   1 -11   9       16.05       17.14      2.55 o
   2 -11   9       12.19        9.85      1.63 o
   3 -11   9       11.17        5.36      1.56 o
   4 -11   9       31.84       33.73      3.50 o
   5 -11   9       31.56       29.32      3.16 o
  -7 -10   9        0.42        0.33      1.01 o
  -6 -10   9        1.47        4.77      1.38 o
  -5 -10   9        9.13       14.09      2.05 o
  -4 -10   9        0.60       -0.26      1.22 o
  -3 -10   9        3.92        6.14      1.60 o
  -2 -10   9       25.72       32.85      3.29 o
  -1 -10   9       46.26       59.30      4.36 o
   0 -10   9       98.53       98.40      5.57 o
   1 -10   9       20.07       14.55      2.30 o
   2 -10   9        0.03        4.31      1.26 o
   3 -10   9        9.77       13.19      2.24 o
   4 -10   9       33.12       36.34      3.52 o
   5 -10   9       60.69       67.87      4.82 o
   6 -10   9       77.55       88.59      7.05 o
  -8  -9   9        3.30        5.10      1.40 o
  -7  -9   9        2.64        7.90      1.57 o
  -6  -9   9       90.99       95.43      5.04 o
  -5  -9   9       24.76       24.03      2.37 o
  -4  -9   9       57.79       57.88      4.18 o
  -3  -9   9       46.39       47.41      3.73 o
  -2  -9   9      230.42      250.79      8.62 o
  -1  -9   9      107.64      105.56      5.45 o
   0  -9   9       58.70       63.33      5.95 o
   1  -9   9       48.65       41.86      3.22 o
   2  -9   9       30.51       32.50      3.72 o
   3  -9   9       52.98       53.09      3.60 o
   4  -9   9       93.02       98.35      4.99 o
   5  -9   9        0.55       -0.08      1.68 o
   6  -9   9       13.09       10.21      2.01 o
  -9  -8   9       77.19       88.46      5.07 o
  -8  -8   9        2.85        2.33      1.05 o
  -7  -8   9       27.68       31.94      2.84 o
  -6  -8   9        0.80        5.59      1.73 o
  -5  -8   9       58.49       55.25      3.90 o
  -4  -8   9        0.61        2.44      1.27 o
  -3  -8   9       67.60      110.69      6.35 o
  -2  -8   9      732.49      825.33     15.04 o
  -1  -8   9       13.89        9.90      1.61 o
   0  -8   9        2.18        4.92      1.26 o
   1  -8   9        3.00        3.95      1.36 o
   2  -8   9        0.76        4.62      1.35 o
   3  -8   9       42.61       41.31      3.08 o
   4  -8   9        7.79        8.07      1.66 o
   5  -8   9       11.33       14.92      1.96 o
   6  -8   9       53.68       75.44      5.94 o
 -10  -7   9       17.33       13.73      2.43 o
  -9  -7   9        0.01       -0.36      0.89 o
  -8  -7   9        0.55        1.62      0.90 o
  -7  -7   9       82.11       77.31      4.23 o
  -6  -7   9       24.40       27.50      2.51 o
  -5  -7   9       56.64       52.92      3.31 o
  -4  -7   9      804.35      843.06     21.23 o
  -3  -7   9      803.71      837.67     14.41 o
  -2  -7   9       99.67       96.54      4.39 o
  -1  -7   9       42.29       41.42      2.78 o
   0  -7   9       36.47       32.84      2.47 o
   1  -7   9       55.69       30.05      2.86 o
   2  -7   9       29.24       21.84      2.19 o
   3  -7   9      126.60      106.10      5.08 o
   4  -7   9       11.48       14.09      1.93 o
   5  -7   9       33.59       32.54      3.11 o
   6  -7   9        4.09        2.92      1.67 o
 -10  -6   9       13.51       14.71      2.37 o
  -9  -6   9       35.56       33.13      2.64 o
  -8  -6   9      126.78      107.86      4.53 o
  -7  -6   9       51.42       45.83      2.80 o
  -6  -6   9       24.80       22.47      1.85 o
  -5  -6   9       43.62       38.59      2.64 o
  -4  -6   9     2273.32     2230.78     23.03 o
  -3  -6   9       68.12       61.13      3.35 o
  -2  -6   9      153.95      134.59      6.45 o
  -1  -6   9       74.56       82.80      3.59 o
   0  -6   9        1.02        1.31      0.82 o
   1  -6   9        6.92        6.38      1.09 o
   2  -6   9        6.75        4.03      0.96 o
   3  -6   9       60.88       57.70      3.93 o
   4  -6   9       32.17       26.42      2.77 o
   5  -6   9       22.78       19.28      2.39 o
   6  -6   9        0.35       -1.23      1.23 o
 -11  -5   9        7.14        9.69      2.57 o
 -10  -5   9        1.52        4.97      1.55 o
  -9  -5   9       94.11       84.14      3.95 o
  -8  -5   9      152.73      128.86      4.74 o
  -7  -5   9       16.26       12.17      1.37 o
  -6  -5   9        3.54        2.37      1.07 o
  -5  -5   9      901.98      789.14     30.22 o
  -4  -5   9      256.79      262.01      6.38 o
  -3  -5   9       99.83       93.83      9.26 o
  -2  -5   9       66.84       50.35      2.67 o
  -1  -5   9      227.38      219.73      6.59 o
   0  -5   9       22.93       20.37      1.80 o
   1  -5   9      242.15      253.61      6.34 o
   2  -5   9        5.41        1.73      1.28 o
   3  -5   9      109.30      107.76      5.40 o
   4  -5   9        2.25        4.16      1.27 o
   5  -5   9       45.16       35.91      3.40 o
   6  -5   9       11.97       10.58      2.03 o
 -11  -4   9       22.65       25.14      3.62 o
 -10  -4   9      218.33      205.75      8.08 o
  -9  -4   9      171.78      171.03      6.01 o
  -8  -4   9       23.04       22.06      1.71 o
  -7  -4   9        0.44        4.62      0.92 o
  -6  -4   9       92.63       84.79      3.23 o
  -5  -4   9      139.10      131.84      7.51 o
  -4  -4   9      971.63      901.25     10.75 o
  -3  -4   9        1.01        0.34      0.72 o
  -2  -4   9      201.17      175.55     13.75 o
  -1  -4   9       47.29       58.83      2.61 o
   0  -4   9      126.56      129.82      3.93 o
   1  -4   9        4.68        2.36      1.51 o
   2  -4   9        2.51        0.89      0.99 o
   3  -4   9        0.77        0.85      1.18 o
   4  -4   9        2.02        2.32      1.20 o
   5  -4   9       68.12       72.81      4.92 o
   6  -4   9       35.03       44.31      3.91 o
 -12  -3   9        5.99        6.50      1.67 o
 -11  -3   9       25.05       25.96      2.65 o
 -10  -3   9      131.47      133.65      9.67 o
  -9  -3   9       17.13       16.52      1.54 o
  -8  -3   9       39.33       42.83      5.42 o
  -7  -3   9       27.55       25.65      1.63 o
  -6  -3   9      100.46      103.65      3.18 o
  -5  -3   9       22.48       19.92      3.06 o
  -4  -3   9      517.12      498.38     11.25 o
  -3  -3   9      144.64      137.14      5.12 o
  -2  -3   9        0.43        2.05      0.64 o
  -1  -3   9       11.80       10.62      1.20 o
   0  -3   9       29.39       23.60      2.86 o
   1  -3   9      163.66      178.67      9.90 o
   2  -3   9     1002.61     1065.84     21.61 o
   3  -3   9      530.55      544.09     11.58 o
   4  -3   9       40.55       40.47      3.64 o
   5  -3   9        0.69        1.80      1.35 o
   6  -3   9        9.68        8.89      2.00 o
 -12  -2   9        8.00        6.02      1.53 o
 -11  -2   9        9.39        9.35      1.82 o
 -10  -2   9       10.71        6.80      1.56 o
  -9  -2   9       16.05       17.68      1.71 o
  -8  -2   9       13.68       12.74      1.43 o
  -7  -2   9       31.11       29.82      2.02 o
  -6  -2   9       24.05       25.13      2.95 o
  -5  -2   9       23.34       19.25      1.78 o
  -4  -2   9       29.86       27.37      1.53 o
  -3  -2   9      411.49      404.44      7.75 o
  -2  -2   9      309.37      335.77     10.09 o
  -1  -2   9       14.78       16.28      1.97 o
   0  -2   9      304.38      314.99     11.99 o
   1  -2   9       40.87       40.41      2.64 o
   2  -2   9       11.91       16.20      1.91 o
   3  -2   9       55.86       56.64      3.52 o
   4  -2   9        5.75        3.77      1.16 o
   5  -2   9        1.63        0.71      1.12 o
 -13  -1   9        0.57       -0.43      1.36 o
 -12  -1   9        7.26        3.84      2.79 o
 -11  -1   9        0.12       -0.45      1.05 o
 -10  -1   9        3.94        3.06      1.18 o
  -9  -1   9      138.08      133.45     10.45 o
  -8  -1   9       32.30       33.41      2.86 o
  -7  -1   9       74.15       69.40      4.45 o
  -6  -1   9        0.26        0.42      0.74 o
  -5  -1   9      156.27      154.82      4.30 o
  -4  -1   9        0.31        0.26      0.42 o
  -3  -1   9        0.03        1.00      0.71 o
  -2  -1   9      199.13      230.15     13.53 o
  -1  -1   9        8.18        7.97      1.87 o
   0  -1   9       53.22       54.03      3.06 o
   1  -1   9      202.28      217.05      6.36 o
   2  -1   9       90.39       99.17      4.58 o
   3  -1   9        1.57        1.78      1.04 o
   4  -1   9        4.99        3.26      1.40 o
   5  -1   9        0.34        0.42      1.06 o
 -13   0   9        0.17       -1.33      1.33 o
 -12   0   9        5.75        5.30      1.30 o
 -11   0   9        0.02        0.98      2.08 o
 -10   0   9       25.77       21.14      3.50 o
  -9   0   9        6.37        2.62      1.08 o
  -8   0   9        2.58        2.30      0.98 o
  -7   0   9       76.61       78.62      3.74 o
  -6   0   9       10.15        6.77      1.03 o
  -5   0   9       36.14       39.53      2.37 o
  -4   0   9        3.03        3.80      1.24 o
  -3   0   9      283.26      305.77     14.40 o
  -2   0   9      128.16      125.16      4.33 o
  -1   0   9      205.88      217.95      5.99 o
   0   0   9        1.25        3.76      1.79 o
   1   0   9      107.36      122.28      5.57 o
   2   0   9        0.42        1.98      1.15 o
   3   0   9        3.94        1.37      1.22 o
   4   0   9        4.84        4.84      1.26 o
 -13   1   9        0.33        0.02      1.40 o
 -12   1   9        1.08       -0.39      1.61 o
 -11   1   9       14.16        7.62      1.79 o
 -10   1   9      149.07      164.63      8.55 o
  -9   1   9        3.32        9.01      1.96 o
  -8   1   9      101.35      101.64      4.92 o
  -7   1   9       23.36       20.81      2.01 o
  -6   1   9        9.79       11.84      1.26 o
  -5   1   9       11.64        5.22      0.89 o
  -4   1   9       14.32       12.92      1.50 o
  -3   1   9      175.59      188.91      6.28 o
  -2   1   9       85.86       97.89      3.98 o
  -1   1   9      234.07      240.43      7.78 o
   0   1   9      338.55      370.05     28.16 o
   1   1   9        0.28        0.75      1.70 o
   2   1   9       62.03       69.88      5.02 o
   3   1   9        3.10        6.47      1.58 o
 -13   2   9       16.81       15.97      2.82 o
 -12   2   9       15.95       19.50      3.03 o
 -11   2   9       38.98       39.17      3.67 o
 -10   2   9      245.83      244.04      9.79 o
  -9   2   9        2.00        1.74      1.20 o
  -8   2   9       86.47       97.20      9.50 o
  -7   2   9       49.70       51.20      2.83 o
  -6   2   9       71.27       71.10      4.46 o
  -5   2   9      516.57      545.46      7.75 o
  -4   2   9      131.82      136.49     10.54 o
  -3   2   9       57.04       63.17      3.79 o
  -2   2   9        1.18        2.06      1.01 o
  -1   2   9        0.82       -0.35      1.79 o
   0   2   9        3.48        0.40      1.24 o
   1   2   9        3.35        3.68      1.21 o
   2   2   9        2.08        1.52      1.28 o
   3   2   9        6.80        7.32      2.22 o
 -13   3   9       41.18       35.27      3.98 o
 -12   3   9        9.26        9.84      2.36 o
 -11   3   9       37.67       41.28      3.81 o
 -10   3   9      155.29      169.56      9.88 o
  -9   3   9       43.98       45.78      5.55 o
  -8   3   9       13.31       14.31      1.69 o
  -7   3   9        0.11        0.04      0.84 o
  -6   3   9        4.46        3.84      0.96 o
  -5   3   9       82.10       78.24      3.34 o
  -4   3   9       11.87       10.45      1.46 o
  -3   3   9       61.42       62.46      3.80 o
  -2   3   9       33.49       45.94      7.91 o
  -1   3   9        0.43        0.32      0.98 o
   0   3   9        1.29        1.11      0.98 o
   1   3   9       15.05       15.99      2.32 o
   2   3   9        1.39        0.25      1.32 o
 -13   4   9        5.57        6.47      1.77 o
 -12   4   9        0.00       -0.04      1.59 o
 -11   4   9       85.08       79.87      5.34 o
 -10   4   9        0.72        0.18      1.07 o
  -9   4   9        7.75        9.18      1.88 o
  -8   4   9        0.53        0.17      0.95 o
  -7   4   9        9.96       11.27      1.39 o
  -6   4   9       45.42       56.20      3.26 o
  -5   4   9        4.18        5.12      1.13 o
  -4   4   9        2.13        2.08      1.10 o
  -3   4   9       22.03       23.84      2.46 o
  -2   4   9       29.95       32.73      4.02 o
  -1   4   9       17.70       17.49      2.56 o
   0   4   9        5.86        9.39      1.94 o
   1   4   9        5.19        7.90      2.04 o
 -12   5   9       35.55       28.21      3.35 o
 -11   5   9        0.01        0.33      1.07 o
 -10   5   9        8.50       11.48      1.95 o
  -9   5   9       13.24        8.67      2.27 o
  -8   5   9        4.27        5.34      1.29 o
  -7   5   9        7.70        9.80      1.89 o
  -6   5   9        2.03        5.52      1.11 o
  -5   5   9        3.38        4.98      1.67 o
  -4   5   9        8.91        8.50      1.66 o
  -3   5   9       20.92       20.27      2.91 o
  -2   5   9       13.64        6.47      1.79 o
  -1   5   9       12.89       11.66      2.27 o
   0   5   9       16.24       25.53      3.30 o
 -12   6   9        0.66       -0.40      2.44 o
 -11   6   9        2.62        3.20      1.81 o
 -10   6   9        3.38        2.03      1.51 o
  -9   6   9        2.92       -0.03      1.91 o
  -8   6   9        7.13        4.94      0.90 o
  -7   6   9       25.49       26.54      2.31 o
  -6   6   9        2.65        3.41      0.88 o
  -5   6   9       35.94       32.05      3.18 o
  -4   6   9      103.03      104.70      7.50 o
  -3   6   9      149.50      168.26     12.79 o
  -2   6   9        7.32        1.45      1.38 o
 -11   7   9        3.95        0.85      1.85 o
 -10   7   9        6.04        3.50      1.66 o
  -9   7   9       49.52       28.70      3.25 o
  -8   7   9      248.81      262.85     19.76 o
  -7   7   9      130.48      140.50      5.16 o
  -6   7   9        9.28        7.62      1.63 o
  -5   7   9       26.80       43.52      4.19 o
  -4   7   9        0.38        0.11      2.08 o
  -8   8   9        9.77       16.09      3.43 o
  -7   8   9        5.87        5.06      1.21 o
  -3 -12  10        4.05        5.94      1.84 o
  -2 -12  10       30.96       32.18      3.69 o
  -1 -12  10       31.31       37.42      3.88 o
   0 -12  10       31.83       39.60      3.91 o
   1 -12  10       35.50       37.87      3.89 o
   2 -12  10       24.53       16.70      2.19 o
   3 -12  10        2.07        4.71      1.48 o
  -5 -11  10       85.42       91.44      5.48 o
  -4 -11  10        3.73        3.43      1.51 o
  -3 -11  10        9.40       13.10      2.40 o
  -2 -11  10        0.93        1.63      1.53 o
  -1 -11  10       16.38       13.29      2.30 o
   0 -11  10        6.00        8.13      1.77 o
   1 -11  10        3.87        5.79      1.47 o
   2 -11  10       19.65       22.40      2.68 o
   3 -11  10        5.53        7.51      1.95 o
   4 -11  10        2.15        1.56      1.37 o
  -6 -10  10       37.98       54.23      4.04 o
  -5 -10  10       44.14       44.90      4.02 o
  -4 -10  10        0.68       -0.04      1.28 o
  -3 -10  10        4.68        5.39      1.45 o
  -2 -10  10        3.92        6.46      1.51 o
  -1 -10  10        5.19        8.55      1.90 o
   0 -10  10       20.63       20.55      2.63 o
   1 -10  10       71.51       57.58      4.11 o
   2 -10  10       21.41       14.88      2.54 o
   3 -10  10       84.02       75.22      5.68 o
   4 -10  10       30.91       27.12      3.22 o
   5 -10  10        0.13       -0.43      1.13 o
  -8  -9  10       22.23       24.44      2.75 o
  -7  -9  10        0.00        0.63      1.03 o
  -6  -9  10       37.50       40.47      3.36 o
  -5  -9  10        0.04       -0.74      1.36 o
  -4  -9  10       63.78       67.57      4.60 o
  -3  -9  10       67.42       72.52      4.76 o
  -2  -9  10        0.07        3.36      2.08 o
  -1  -9  10        0.01        1.99      1.21 o
   0  -9  10       26.88       28.10      2.70 o
   1  -9  10       85.25       76.29      5.40 o
   2  -9  10       39.01       37.33      3.91 o
   3  -9  10       41.59       40.18      4.23 o
   4  -9  10        0.27       -0.95      1.05 o
   5  -9  10       69.35       81.33      4.93 o
  -9  -8  10       19.03       16.74      2.25 o
  -8  -8  10       37.87       43.49      3.42 o
  -7  -8  10       17.78       22.85      2.59 o
  -6  -8  10       56.48       50.49      3.61 o
  -5  -8  10        1.00       10.36      1.85 o
  -4  -8  10       26.01       24.94      2.65 o
  -3  -8  10       31.15       28.92      3.39 o
  -2  -8  10        0.04        0.31      1.88 o
  -1  -8  10       60.35       78.36      3.54 o
   0  -8  10      369.23      332.47     11.23 o
   1  -8  10      502.02      432.80     14.40 o
   2  -8  10        4.33        3.26      1.34 o
   3  -8  10        1.64        1.62      1.18 o
   4  -8  10       26.24       19.45      2.39 o
   5  -8  10       12.44       12.94      1.61 o
  -9  -7  10       47.09       52.41      3.78 o
  -8  -7  10       14.68       13.23      1.70 o
  -7  -7  10       83.90       91.31      4.67 o
  -6  -7  10        9.14       13.37      1.70 o
  -5  -7  10       54.09       50.57      3.24 o
  -4  -7  10     1217.49     1233.30     17.99 o
  -3  -7  10      257.01      258.26      7.19 o
  -2  -7  10       43.89       34.09      2.30 o
  -1  -7  10       92.47       88.09      4.75 o
   0  -7  10       18.98       11.12      2.10 o
   1  -7  10      106.91      114.69      5.57 o
   2  -7  10      161.99      161.39      6.82 o
   3  -7  10        2.65        3.64      1.18 o
   4  -7  10       59.21       54.28      3.95 o
   5  -7  10        0.28        1.61      1.14 o
 -10  -6  10        3.48        2.79      1.23 o
  -9  -6  10       68.62       68.58      4.18 o
  -8  -6  10        0.10       -0.95      0.95 o
  -7  -6  10       25.14       20.79      1.99 o
  -6  -6  10      477.14      492.76     10.98 o
  -5  -6  10      460.59      480.61     10.70 o
  -4  -6  10      100.88      132.28     18.33 o
  -3  -6  10      151.06      146.74     12.52 o
  -2  -6  10      153.31      148.40      5.42 o
  -1  -6  10      150.04      143.04      4.91 o
   0  -6  10       51.75       50.26      2.99 o
   1  -6  10       80.54       58.89      3.92 o
   2  -6  10       10.56       12.60      1.67 o
   3  -6  10       21.14       16.77      2.22 o
   4  -6  10       13.35       15.75      2.32 o
   5  -6  10       12.39       10.57      1.83 o
 -11  -5  10        0.58        2.23      1.85 o
 -10  -5  10        0.18        0.95      1.39 o
  -9  -5  10        2.68        4.97      1.21 o
  -8  -5  10        1.85        6.07      1.20 o
  -7  -5  10       15.05       14.71      1.53 o
  -6  -5  10      150.34      150.74      6.38 o
  -5  -5  10      242.47      256.05     20.57 o
  -4  -5  10      205.22      250.73     15.27 o
  -3  -5  10      294.23      287.23      7.13 o
  -2  -5  10        0.00       -0.87      0.87 o
  -1  -5  10       30.67       29.31      2.31 o
   0  -5  10       26.59       28.48      2.30 o
   1  -5  10        0.95        1.26      1.28 o
   2  -5  10       89.38       83.08      4.52 o
   3  -5  10       46.97       43.77      3.69 o
   4  -5  10       55.41       62.00      4.56 o
   5  -5  10        1.25        1.54      1.31 o
 -11  -4  10        2.93        2.72      1.68 o
 -10  -4  10       88.18       92.74      5.43 o
  -9  -4  10       98.33      102.49      5.27 o
  -8  -4  10       18.68       16.13      1.62 o
  -7  -4  10      182.57      163.62      4.85 o
  -6  -4  10       22.96       29.99      5.04 o
  -5  -4  10       26.86       28.49      4.17 o
  -4  -4  10       17.32       12.91      1.59 o
  -3  -4  10      202.32      205.05      5.38 o
  -2  -4  10        8.80        4.73      1.00 o
  -1  -4  10      177.16      191.09     12.31 o
   0  -4  10       22.67       22.99      1.89 o
   1  -4  10      211.55      209.53      8.42 o
   2  -4  10        0.00        1.91      1.91 o
   3  -4  10       74.87       78.38      4.96 o
   4  -4  10        1.10       -0.69      1.54 o
   5  -4  10        0.83        1.55      1.19 o
 -12  -3  10        0.09        1.08      1.43 o
 -11  -3  10        3.37       16.42      4.55 o
 -10  -3  10       22.78       21.22      4.27 o
  -9  -3  10        6.02        3.72      1.03 o
  -8  -3  10        0.56        2.63      0.96 o
  -7  -3  10        3.14        2.74      1.13 o
  -6  -3  10      324.11      332.35     12.23 o
  -5  -3  10       32.74       24.22      2.38 o
  -4  -3  10       94.22      119.41     16.11 o
  -3  -3  10        4.88        5.23      1.14 o
  -2  -3  10       90.36       88.39      5.81 o
  -1  -3  10       16.80       22.09      2.53 o
   0  -3  10        3.18        0.67      0.68 o
   1  -3  10      116.35      133.03      7.14 o
   2  -3  10       48.99       49.22      3.94 o
   3  -3  10        0.03       -0.09      1.05 o
   4  -3  10        0.18        0.26      1.08 o
 -12  -2  10        0.00       -1.51      1.51 o
 -11  -2  10       35.88       37.63      3.70 o
 -10  -2  10       20.61       24.60      2.89 o
  -9  -2  10      348.58      353.89     10.15 o
  -8  -2  10        0.00        0.44      0.79 o
  -7  -2  10        0.97        0.04      0.77 o
  -6  -2  10       37.24       28.89      2.78 o
  -5  -2  10        4.03        4.96      1.14 o
  -4  -2  10       84.80       91.95      4.84 o
  -3  -2  10       67.81       56.28      2.89 o
  -2  -2  10      319.68      333.31     14.99 o
  -1  -2  10       65.41       64.64      3.26 o
   0  -2  10      197.42      193.27      5.86 o
   1  -2  10       45.98       44.53      3.72 o
   2  -2  10      314.47      307.30      8.34 o
   3  -2  10       98.08       89.70      5.57 o
   4  -2  10       24.87       22.19      2.81 o
 -12  -1  10       18.29       14.00      2.43 o
 -11  -1  10       10.22       10.49      3.39 o
 -10  -1  10        2.20        1.90      1.15 o
  -9  -1  10        6.57        5.57      1.11 o
  -8  -1  10       18.42       20.89      2.11 o
  -7  -1  10        0.86       -0.57      0.88 o
  -6  -1  10        0.45        1.59      0.90 o
  -5  -1  10        0.20        0.90      0.87 o
  -4  -1  10        4.40        4.12      1.86 o
  -3  -1  10        3.84        3.86      1.05 o
  -2  -1  10       10.70       14.64      1.62 o
  -1  -1  10        2.03        3.02      0.82 o
   0  -1  10      129.06      140.23      5.26 o
   1  -1  10        4.92        6.89      1.65 o
   2  -1  10       39.17       50.78      3.84 o
   3  -1  10       54.99       55.21      4.19 o
   4  -1  10       31.87       42.05      4.59 o
 -13   0  10       12.97       11.08      2.11 o
 -12   0  10        3.96        3.92      1.31 o
 -11   0  10        6.65        8.17      1.61 o
 -10   0  10        0.24        0.40      1.21 o
  -9   0  10       42.49       40.90      2.94 o
  -8   0  10       31.72       30.06      2.47 o
  -7   0  10        3.10        3.41      1.01 o
  -6   0  10       33.42       33.09      2.35 o
  -5   0  10       35.93       52.30      3.86 o
  -4   0  10       36.05       41.22      5.81 o
  -3   0  10      141.27      141.38      5.39 o
  -2   0  10       54.00       43.35      3.59 o
  -1   0  10      973.94     1121.21     78.72 o
   0   0  10      851.49      888.43     14.46 o
   1   0  10      174.38      174.90      7.76 o
   2   0  10       18.97       31.65      3.68 o
   3   0  10       24.51       27.36      3.11 o
 -13   1  10        0.53       -0.95      1.17 o
 -12   1  10        4.76        3.60      1.75 o
 -11   1  10        0.18        1.64      1.13 o
 -10   1  10       16.67       12.96      2.16 o
  -9   1  10        3.95        2.22      1.06 o
  -8   1  10        0.01       -0.01      0.86 o
  -7   1  10       32.47       29.84      3.30 o
  -6   1  10       82.01       92.72      7.67 o
  -5   1  10      316.12      339.33     14.83 o
  -4   1  10      228.80      237.52      7.04 o
  -3   1  10       11.70       20.45      2.98 o
  -2   1  10       11.76       11.41      3.38 o
  -1   1  10        0.82        5.13      1.71 o
   0   1  10       54.73       68.68      5.10 o
   1   1  10        2.96        2.12      1.66 o
   2   1  10        1.70        2.00      1.33 o
 -13   2  10       19.61       16.82      2.68 o
 -12   2  10        6.02        4.29      1.63 o
 -11   2  10       12.97       10.82      2.52 o
 -10   2  10      120.57      102.35      8.89 o
  -9   2  10      223.49      245.13      8.73 o
  -8   2  10        1.03        0.95      0.91 o
  -7   2  10       20.60       15.86      1.97 o
  -6   2  10       14.03       13.01      1.71 o
  -5   2  10       10.25       12.45      1.64 o
  -4   2  10      108.90      110.41      7.89 o
  -3   2  10       11.19       17.27      4.02 o
  -2   2  10      132.63      140.32      6.00 o
  -1   2  10        2.56        4.55      2.22 o
   0   2  10       56.19       53.11      4.64 o
   1   2  10       15.20        7.89      2.64 o
 -13   3  10        0.00       -1.48      1.48 o
 -12   3  10       20.99       16.54      2.52 o
 -11   3  10       46.55       48.37      4.72 o
 -10   3  10        2.18        3.28      2.29 o
  -9   3  10       29.85       35.26      2.85 o
  -8   3  10       35.21       41.29      3.11 o
  -7   3  10       23.12       33.40      3.95 o
  -6   3  10        6.93        8.27      1.63 o
  -5   3  10      118.07      139.13     13.44 o
  -4   3  10        4.44        6.06      1.51 o
  -3   3  10        0.04        1.31      1.08 o
  -2   3  10        6.77        6.33      1.33 o
  -1   3  10        1.48        0.35      1.33 o
   0   3  10        5.48        5.32      1.32 o
 -12   4  10       43.88       43.83      4.45 o
 -11   4  10        1.21        1.22      1.12 o
 -10   4  10        2.53        1.80      1.96 o
  -9   4  10        1.50        2.73      1.68 o
  -8   4  10        0.72       -0.37      1.31 o
  -7   4  10       24.04       26.23      2.72 o
  -6   4  10        0.08       -0.11      1.12 o
  -5   4  10        8.58       15.20      3.41 o
  -4   4  10       44.20       48.61      4.48 o
  -3   4  10        6.22        7.21      1.68 o
  -2   4  10        5.67        4.91      2.02 o
  -1   4  10        3.89        2.14      1.03 o
 -12   5  10        0.21        1.12      1.72 o
 -11   5  10        1.70        1.40      1.70 o
 -10   5  10        6.00        2.42      1.26 o
  -9   5  10        2.99       -1.18      1.73 o
  -8   5  10       18.42       29.39      4.84 o
  -7   5  10        1.03        5.96      1.18 o
  -6   5  10        7.97        5.78      1.32 o
  -5   5  10        0.36       -0.41      1.25 o
  -4   5  10        9.98       15.00      2.27 o
  -3   5  10        9.78       13.23      2.43 o
  -2   5  10        1.39        1.35      1.37 o
 -11   6  10        0.01       -0.61      1.52 o
 -10   6  10        2.54        0.14      1.59 o
  -9   6  10        8.38        8.56      2.27 o
  -8   6  10       10.65       13.89      2.60 o
  -7   6  10        5.86        3.23      1.04 o
  -6   6  10        5.03        6.21      1.54 o
  -5   6  10       12.57       14.51      2.14 o
  -4   6  10       29.33       38.26      4.17 o
  -8   7  10        3.69        4.57      1.27 o
  -2 -12  11       26.19       22.82      2.99 o
  -1 -12  11      103.00      137.16      7.49 o
   0 -12  11       19.28       22.12      3.12 o
   1 -12  11        0.06        0.16      1.13 o
  -4 -11  11       60.70       67.33      5.13 o
  -3 -11  11       20.37       30.52      3.59 o
  -2 -11  11       40.78       45.97      4.34 o
  -1 -11  11       27.91       31.90      3.52 o
   0 -11  11        2.82        5.00      1.46 o
   1 -11  11        4.97        3.35      1.28 o
   2 -11  11      161.99      180.05      9.12 o
   3 -11  11       36.15       36.23      4.26 o
  -6 -10  11        0.09        1.24      1.05 o
  -5 -10  11       38.60       42.31      3.94 o
  -4 -10  11       17.63       20.75      2.87 o
  -3 -10  11        3.02        1.92      1.23 o
  -2 -10  11        0.14        0.46      1.15 o
  -1 -10  11       16.93       13.69      2.22 o
   0 -10  11       15.50       15.43      2.14 o
   1 -10  11       29.15       25.01      3.26 o
   2 -10  11       26.06       27.51      3.48 o
   3 -10  11        0.22        2.34      1.59 o
  -7  -9  11       19.26       28.58      2.97 o
  -6  -9  11       32.66       39.25      3.33 o
  -5  -9  11        6.16        4.18      1.53 o
  -4  -9  11       68.08       76.17      4.96 o
  -3  -9  11        1.60        1.94      1.34 o
  -2  -9  11       19.16       20.83      2.23 o
  -1  -9  11        0.15       -1.26      1.45 o
   0  -9  11        7.97        9.92      2.25 o
   1  -9  11        0.17        2.82      1.30 o
   2  -9  11       31.82       34.43      3.88 o
   3  -9  11        5.98       10.08      2.08 o
   4  -9  11       19.86       22.57      2.63 o
  -8  -8  11        2.20        3.17      1.39 o
  -7  -8  11       11.96       15.46      2.19 o
  -6  -8  11       14.16       15.04      2.38 o
  -5  -8  11       22.50       28.63      2.99 o
  -4  -8  11       24.56       30.10      3.06 o
  -3  -8  11       12.28       13.09      1.76 o
  -2  -8  11      180.65      185.66      6.18 o
  -1  -8  11        1.05       -0.23      0.84 o
   0  -8  11        8.25       10.63      2.01 o
   1  -8  11        2.78        1.47      1.28 o
   2  -8  11       15.45       17.15      2.40 o
   3  -8  11        1.47        1.30      1.24 o
   4  -8  11        2.40        0.59      1.28 o
  -9  -7  11        0.02        2.10      1.08 o
  -8  -7  11       59.47       58.59      5.02 o
  -7  -7  11       16.59       19.96      2.65 o
  -6  -7  11       32.06       31.08      2.74 o
  -5  -7  11      107.95      103.56      4.75 o
  -4  -7  11        1.22        1.73      0.88 o
  -3  -7  11        0.01        1.41      0.81 o
  -2  -7  11        4.57        4.31      1.18 o
  -1  -7  11        1.13        4.87      1.38 o
   0  -7  11       64.92       52.63      4.19 o
   1  -7  11       64.90       62.61      4.46 o
   2  -7  11       53.63       53.13      4.52 o
   3  -7  11       30.56       32.20      3.37 o
   4  -7  11       24.10       37.24      3.57 o
 -10  -6  11        8.60       13.16      2.94 o
  -9  -6  11        2.69        0.64      0.99 o
  -8  -6  11        7.83        7.05      1.52 o
  -7  -6  11       78.05       73.66      3.84 o
  -6  -6  11        2.39        6.90      1.54 o
  -5  -6  11        1.30       20.31      2.51 o
  -4  -6  11      559.63      551.70     14.50 o
  -3  -6  11       19.50       24.24      2.74 o
  -2  -6  11       27.88       32.50      2.77 o
  -1  -6  11       21.30       15.99      2.03 o
   0  -6  11      150.60      143.63      6.89 o
   1  -6  11       13.96       13.80      2.22 o
   2  -6  11        0.82        0.56      1.28 o
   3  -6  11       85.80      105.01      5.96 o
   4  -6  11        2.71        4.55      1.44 o
 -11  -5  11        0.04        2.17      2.17 o
 -10  -5  11        0.19        1.46      1.38 o
  -9  -5  11       45.00       44.10      3.64 o
  -8  -5  11       79.53       82.54      6.58 o
  -7  -5  11       67.64       66.28      5.03 o
  -6  -5  11      463.93      474.73     12.70 o
  -5  -5  11      208.10      193.77      8.45 o
  -4  -5  11      344.18      348.94     13.07 o
  -3  -5  11       30.45       30.57      2.55 o
  -2  -5  11       31.96       25.72      3.64 o
  -1  -5  11       62.24       49.41      4.00 o
   0  -5  11       27.47       24.71      2.60 o
   1  -5  11       64.09       60.68      4.74 o
   2  -5  11       20.92       18.07      2.74 o
   3  -5  11        0.02        1.49      1.17 o
   4  -5  11        2.97        4.09      1.50 o
 -11  -4  11       35.52       30.86     15.99 o
 -10  -4  11       38.61       33.15      7.94 o
  -9  -4  11       79.00       73.77      5.38 o
  -8  -4  11       28.29       27.59      3.16 o
  -7  -4  11      214.95      221.36      7.86 o
  -6  -4  11     1010.11     1051.86     16.40 o
  -5  -4  11      208.57      191.43      7.07 o
  -4  -4  11      218.04      199.66     19.55 o
  -3  -4  11       13.82       14.56      2.91 o
  -2  -4  11        0.09        0.36      0.96 o
  -1  -4  11        3.45        5.02      1.35 o
   0  -4  11       28.87       28.40      3.12 o
   1  -4  11        0.00        0.05      1.22 o
   2  -4  11        0.24        0.29      1.20 o
   3  -4  11        0.54        1.61      1.14 o
   4  -4  11        0.32        0.10      1.43 o
 -11  -3  11       92.67       81.94      7.94 o
 -10  -3  11       62.79       59.36      6.47 o
  -9  -3  11       17.29       11.24      1.66 o
  -8  -3  11      294.55      271.81     18.95 o
  -7  -3  11      328.70      295.87     18.21 o
  -6  -3  11       34.18       26.94      2.51 o
  -5  -3  11        2.13        3.50      1.91 o
  -4  -3  11        3.99        2.88      1.07 o
  -3  -3  11       13.30       13.94      2.06 o
  -2  -3  11        6.23        5.93      1.25 o
  -1  -3  11      370.97      393.22      9.46 o
   0  -3  11       44.37       41.57      3.15 o
   1  -3  11       32.54       41.58      4.08 o
   2  -3  11      173.12      182.05      8.77 o
   3  -3  11        3.62        6.05      1.72 o
 -12  -2  11      150.40      183.13     16.60 o
 -11  -2  11       82.32       68.99      6.42 o
 -10  -2  11       10.90       12.62      2.23 o
  -9  -2  11       14.25       10.00      1.48 o
  -8  -2  11      108.27      104.04      5.25 o
  -7  -2  11        9.82        4.84      1.73 o
  -6  -2  11      119.28      135.35      5.11 o
  -5  -2  11       15.04       11.58      1.54 o
  -4  -2  11       60.62       48.96      5.41 o
  -3  -2  11        0.51        1.35      0.89 o
  -2  -2  11       10.63       11.70      1.70 o
  -1  -2  11        0.05       -0.75      0.99 o
   0  -2  11       14.74       17.59      1.99 o
   1  -2  11        2.94        4.44      1.58 o
   2  -2  11       17.93       30.14      3.78 o
   3  -2  11       10.80        7.84      1.89 o
 -12  -1  11       47.66       36.03      5.12 o
 -11  -1  11       65.59       61.73      5.34 o
 -10  -1  11        1.40        0.77      1.41 o
  -9  -1  11        0.01        0.08      1.06 o
  -8  -1  11       13.83       12.06      1.61 o
  -7  -1  11        0.01        0.96      0.90 o
  -6  -1  11        1.17        3.00      1.06 o
  -5  -1  11        5.65        6.11      1.16 o
  -4  -1  11       16.18       15.44      1.91 o
  -3  -1  11        1.90        4.55      1.14 o
  -2  -1  11       46.21       41.82      3.15 o
  -1  -1  11       14.76       16.00      1.92 o
   0  -1  11      474.12      556.65     36.53 o
   1  -1  11      568.91      636.74     15.37 o
   2  -1  11        3.58       11.66      2.91 o
 -12   0  11        2.72        1.94      1.34 o
 -11   0  11        1.99        2.48      2.53 o
 -10   0  11        3.43        2.41      1.61 o
  -9   0  11        9.34        4.69      1.32 o
  -8   0  11       11.25        8.61      1.43 o
  -7   0  11        2.98        3.64      1.19 o
  -6   0  11       61.20       47.82      5.33 o
  -5   0  11        9.27        9.65      1.72 o
  -4   0  11      141.74      174.11     14.14 o
  -3   0  11       14.74        9.61      2.09 o
  -2   0  11       52.48       61.27      5.95 o
  -1   0  11       32.07       38.89      3.22 o
   0   0  11       10.76       17.22      2.55 o
   1   0  11      136.42      160.83      8.35 o
 -12   1  11       10.95       15.22      2.90 o
 -11   1  11       22.40       13.66      3.37 o
 -10   1  11        0.03        1.41      1.28 o
  -9   1  11       31.11       33.76      4.01 o
  -8   1  11       22.30       26.97      4.35 o
  -7   1  11        1.90        3.28      1.18 o
  -6   1  11        3.33        3.79      0.93 o
  -5   1  11        6.48        6.04      1.53 o
  -4   1  11        0.30        4.68      1.25 o
  -3   1  11        3.47        0.66      1.27 o
  -2   1  11        1.37        4.19      1.43 o
  -1   1  11       64.44       70.80      5.23 o
   0   1  11      112.33      123.74      7.11 o
   1   1  11       11.89       14.18      2.56 o
 -12   2  11        1.78        1.73      1.34 o
 -11   2  11       11.04       13.82      3.17 o
 -10   2  11        6.56        6.82      2.08 o
  -9   2  11       13.82       15.14      1.99 o
  -8   2  11        2.57        2.38      1.23 o
  -7   2  11        4.46        0.72      0.95 o
  -6   2  11       10.28        9.85      1.48 o
  -5   2  11       20.77       13.54      2.30 o
  -4   2  11        1.11        2.83      1.47 o
  -3   2  11       19.69       24.71      2.60 o
  -2   2  11        0.70        0.79      1.61 o
  -1   2  11       31.33       35.69      3.90 o
   0   2  11        0.02        2.39      1.97 o
 -12   3  11       13.92       16.27      3.08 o
 -11   3  11        0.12        2.60      2.87 o
 -10   3  11        4.96        6.59      1.75 o
  -9   3  11       38.11       40.97      3.34 o
  -8   3  11        3.72        1.96      0.97 o
  -7   3  11        1.81        0.41      1.15 o
  -6   3  11        5.85        6.60      1.86 o
  -5   3  11        3.32        2.80      1.27 o
  -4   3  11        0.73        1.69      1.20 o
  -3   3  11       70.40       67.98      5.04 o
  -2   3  11      109.49      121.53      7.09 o
  -1   3  11        2.12        1.95      2.66 o
 -11   4  11       19.64       16.27      5.17 o
 -10   4  11        0.00       -0.98      1.61 o
  -9   4  11       24.26       26.23      3.50 o
  -8   4  11       71.26       75.03      5.14 o
  -7   4  11      196.38      199.66      8.20 o
  -6   4  11       25.57       31.01      3.42 o
  -5   4  11       21.99       20.79      2.82 o
  -4   4  11        1.80        5.40      1.68 o
  -3   4  11       13.66       12.23      2.30 o
 -10   5  11        1.49        0.19      1.58 o
  -9   5  11       22.92       23.79      3.48 o
  -8   5  11        0.00        1.24      1.35 o
  -7   5  11        3.99        4.23      1.34 o
  -6   5  11        6.52        6.10      1.48 o
  -5   5  11        3.03        3.96      1.47 o
  -3 -11  12       20.87       21.50      2.90 o
  -2 -11  12       19.08       35.63      3.94 o
  -1 -11  12        3.11        4.57      1.40 o
   0 -11  12        6.46        8.61      2.18 o
  -5 -10  12        5.48        6.71      1.82 o
  -4 -10  12        3.15        8.95      2.23 o
  -3 -10  12       32.56       38.21      3.85 o
  -2 -10  12        0.26        0.80      1.13 o
  -1 -10  12       44.78       48.30      4.48 o
   0 -10  12        3.90        0.23      1.31 o
   1 -10  12       53.74       50.38      4.91 o
   2 -10  12       60.30       73.67      5.91 o
  -7  -9  12       13.53       14.12      2.52 o
  -6  -9  12        0.85        1.82      1.49 o
  -5  -9  12       25.67       35.97      3.54 o
  -4  -9  12        1.08        1.93      1.60 o
  -3  -9  12       55.63       52.85      4.19 o
  -2  -9  12       12.41       15.26      2.61 o
  -1  -9  12       64.11       72.20      5.28 o
   0  -9  12       90.56       93.93      7.00 o
   1  -9  12        3.96        2.29      1.84 o
   2  -9  12       18.98       12.62      2.73 o
  -8  -8  12       53.13       62.96      5.61 o
  -7  -8  12        0.42        1.55      3.00 o
  -6  -8  12       81.10       92.91      7.66 o
  -5  -8  12       31.60       30.18      3.54 o
  -4  -8  12        2.27        2.10      1.22 o
  -3  -8  12        7.43        8.03      1.68 o
  -2  -8  12      138.82      133.33      9.31 o
  -1  -8  12        0.24        0.53      1.71 o
   0  -8  12       32.37       20.50      2.89 o
   1  -8  12       53.64       39.36      4.02 o
   2  -8  12       12.45        9.50      2.08 o
   3  -8  12        3.46        1.38      1.10 o
  -9  -7  12        0.03        0.37      1.59 o
  -8  -7  12        0.92        1.62      1.37 o
  -7  -7  12        8.60        6.96      1.64 o
  -6  -7  12        0.35       -0.26      0.94 o
  -5  -7  12        4.57        4.56      1.45 o
  -4  -7  12       26.01       27.98      2.97 o
  -3  -7  12       70.64       68.71      4.06 o
  -2  -7  12        4.29        2.91      1.23 o
  -1  -7  12       27.80       19.15      2.72 o
   0  -7  12        0.51        1.12      1.18 o
   1  -7  12        1.35       -0.13      1.79 o
   2  -7  12        6.86        4.29      1.67 o
   3  -7  12       50.84       59.17      5.16 o
  -9  -6  12        5.33        4.49      1.41 o
  -8  -6  12       29.82       27.28      2.69 o
  -7  -6  12       47.39       42.59      3.73 o
  -6  -6  12        0.73        1.13      1.22 o
  -5  -6  12       49.14       43.17      4.56 o
  -4  -6  12       32.99       27.00      2.90 o
  -3  -6  12       38.82       32.37      3.13 o
  -2  -6  12      108.67       97.10      4.80 o
  -1  -6  12      396.08      354.10     11.09 o
   0  -6  12       45.21       42.55      4.02 o
   1  -6  12        8.10       11.10      2.19 o
   2  -6  12        0.10        0.32      2.33 o
   3  -6  12        6.51        6.90      1.87 o
 -10  -5  12       11.32       13.00      4.42 o
  -9  -5  12        1.17       -0.62      1.16 o
  -8  -5  12       13.78        9.98      2.26 o
  -7  -5  12        0.07        1.08      1.07 o
  -6  -5  12      643.27      618.27     19.63 o
  -5  -5  12      111.49      119.84      5.85 o
  -4  -5  12       43.26       45.44      3.79 o
  -3  -5  12      371.18      340.13     29.24 o
  -2  -5  12       24.70       17.72      2.32 o
  -1  -5  12       29.40       31.47      3.67 o
   0  -5  12       14.32       14.43      2.30 o
   1  -5  12        5.52        3.43      1.68 o
   2  -5  12        6.79        5.80      1.72 o
 -11  -4  12        0.58       -1.22      1.61 o
 -10  -4  12        0.13       -0.63      2.34 o
  -9  -4  12        4.56        0.89      1.30 o
  -8  -4  12      156.10      156.31     18.95 o
  -7  -4  12       95.70      111.43     18.17 o
  -6  -4  12      119.61      126.67     22.24 o
  -5  -4  12       33.57       30.09      3.91 o
  -4  -4  12       52.01       57.39      4.25 o
  -3  -4  12       44.54       38.57      3.57 o
  -2  -4  12        2.76        1.64      1.01 o
  -1  -4  12        2.15        2.70      1.19 o
   0  -4  12       28.78       26.77      3.69 o
   1  -4  12        0.26       -1.79      1.93 o
   2  -4  12       20.15       23.24      3.21 o
 -11  -3  12        0.06        3.31      1.89 o
 -10  -3  12        4.40        2.64      1.46 o
  -9  -3  12       10.99        9.62      2.06 o
  -8  -3  12       84.78       70.29      5.17 o
  -7  -3  12       57.22       50.47      4.44 o
  -6  -3  12      200.99      204.56     11.53 o
  -5  -3  12       30.09       23.00      3.06 o
  -4  -3  12       84.79       84.56      5.14 o
  -3  -3  12       17.87       18.75      2.44 o
  -2  -3  12       10.07       11.38      1.61 o
  -1  -3  12       44.16       40.24      3.90 o
   0  -3  12       10.86       10.40      2.41 o
   1  -3  12      136.08      153.88      9.89 o
   2  -3  12       20.34       16.04      3.29 o
 -11  -2  12       16.74       19.07      4.00 o
 -10  -2  12       23.10       16.16      2.82 o
  -9  -2  12       33.17       27.97      3.88 o
  -8  -2  12       26.84       33.00      7.67 o
  -7  -2  12       46.05       52.88      4.95 o
  -6  -2  12        2.97        1.99      1.51 o
  -5  -2  12        1.04        0.65      1.04 o
  -4  -2  12       19.16       16.30      3.18 o
  -3  -2  12       32.98       40.17      3.06 o
  -2  -2  12        2.11        1.77      1.50 o
  -1  -2  12       29.00       25.73      2.49 o
   0  -2  12       23.62       37.18      4.83 o
   1  -2  12       14.52       18.42      3.49 o
 -11  -1  12        0.84       -1.65      1.65 o
 -10  -1  12        0.63       -0.99      2.01 o
  -9  -1  12       15.10       12.87      2.11 o
  -8  -1  12      160.02      181.23      7.18 o
  -7  -1  12       19.28       25.89      2.54 o
  -6  -1  12      109.73      116.20      5.80 o
  -5  -1  12        7.46        3.77      1.23 o
  -4  -1  12       10.96       11.54      2.36 o
  -3  -1  12        1.05        0.74      1.08 o
  -2  -1  12        0.12       -1.05      1.05 o
  -1  -1  12       27.09       31.49      2.97 o
   0  -1  12       81.33       90.74      6.04 o
   1  -1  12        0.05        0.72      1.73 o
 -11   0  12       34.61       30.24      4.84 o
 -10   0  12        0.00        0.74      1.84 o
  -9   0  12        0.10       -0.87      1.18 o
  -8   0  12       16.02       12.10      2.73 o
  -7   0  12       20.06       21.32      2.88 o
  -6   0  12        0.12        0.06      1.27 o
  -5   0  12        4.24        4.83      1.73 o
  -4   0  12       13.44       18.75      2.34 o
  -3   0  12        1.49        0.08      0.87 o
  -2   0  12       52.34       56.03      3.96 o
  -1   0  12       82.21       91.65      5.14 o
   0   0  12      135.92      148.17      7.96 o
 -11   1  12        4.79        7.47      1.83 o
 -10   1  12        0.29        0.10      1.01 o
  -9   1  12        4.27        6.85      1.50 o
  -8   1  12        6.25        4.54      1.19 o
  -7   1  12       13.35       12.18      1.80 o
  -6   1  12        0.02        1.80      1.49 o
  -5   1  12        1.03        2.43      1.27 o
  -4   1  12        9.34       10.92      2.08 o
  -3   1  12        0.07       -1.19      1.19 o
  -2   1  12       50.30       63.15      4.36 o
  -1   1  12        1.04        5.14      1.81 o
 -11   2  12       13.29       16.19      3.82 o
 -10   2  12       19.91       16.69      3.09 o
  -9   2  12        0.18        0.55      1.20 o
  -8   2  12       19.13       17.40      2.16 o
  -7   2  12        9.42        6.85      2.24 o
  -6   2  12       50.43       48.33      7.07 o
  -5   2  12       32.38       32.39      3.37 o
  -4   2  12        0.02       -1.12      1.27 o
  -3   2  12      326.81      391.42     38.78 o
  -2   2  12      553.40      623.33     18.10 o
 -10   3  12        0.30        0.02      1.18 o
  -9   3  12       15.17       17.24      2.94 o
  -8   3  12       17.16       12.58      2.78 o
  -7   3  12      109.67      110.68      9.50 o
  -6   3  12       54.52       57.71      6.39 o
  -5   3  12        0.86        3.48      2.29 o
  -4   3  12       10.81        6.85      1.94 o
  -9   4  12       29.74       25.35      3.82 o
  -8   4  12        1.11        2.16      1.04 o
  -7   4  12        5.87        2.27      2.07 o
  -6   4  12       20.79       21.13      3.07 o
  -3 -10  13       91.05      108.29      6.50 o
  -2 -10  13       15.57       16.42      3.06 o
  -1 -10  13       23.66       20.53      3.35 o
  -6  -9  13        0.36       -0.41      1.09 o
  -5  -9  13       12.96       14.32      3.14 o
  -4  -9  13        5.31        4.57      3.25 o
  -3  -9  13        3.84        3.15      1.66 o
  -2  -9  13        9.04       18.86      3.28 o
  -1  -9  13       32.08       34.30      4.32 o
   0  -9  13       24.25       31.74      4.30 o
  -7  -8  13        0.31        0.13      1.56 o
  -6  -8  13        9.72        8.56      2.15 o
  -5  -8  13        2.66       -1.85      1.85 o
  -4  -8  13        1.41        1.70      1.54 o
  -3  -8  13       22.97       19.01      2.78 o
  -2  -8  13        3.45        3.61      1.82 o
  -1  -8  13        0.06       -1.28      1.28 o
   0  -8  13        2.85        2.98      1.50 o
   1  -8  13       34.64       24.69      3.33 o
  -8  -7  13       10.82       14.05      2.39 o
  -7  -7  13        0.95        2.25      1.47 o
  -6  -7  13       11.40       12.65      2.56 o
  -5  -7  13        1.18        1.92      1.23 o
  -4  -7  13       51.08       44.54      4.22 o
  -3  -7  13        5.69        6.27      1.77 o
  -2  -7  13       33.79       37.30      4.53 o
  -1  -7  13       47.92       42.75      5.38 o
   0  -7  13        5.05        4.81      1.88 o
   1  -7  13       23.76       28.30      3.55 o
  -9  -6  13        2.76        3.39      1.46 o
  -8  -6  13        0.19        1.99      1.07 o
  -7  -6  13       20.43       19.23      2.81 o
  -6  -6  13       32.75       28.86      4.79 o
  -5  -6  13        1.87        0.03      1.08 o
  -4  -6  13        0.70        0.95      1.15 o
  -3  -6  13        0.70       -0.75      1.24 o
  -2  -6  13       60.00       60.91      5.71 o
  -1  -6  13       59.86       62.39      5.75 o
   0  -6  13        3.96        6.48      2.53 o
   1  -6  13        1.61       -0.15      1.26 o
  -9  -5  13        3.88        1.68      1.53 o
  -8  -5  13        5.90        3.31      1.07 o
  -7  -5  13       52.44       51.07      4.09 o
  -6  -5  13       16.27        7.26      2.21 o
  -5  -5  13        0.06       -0.40      1.02 o
  -4  -5  13        0.80        2.02      1.09 o
  -3  -5  13        7.00        7.86      2.09 o
  -2  -5  13        9.58        3.58      3.86 o
  -1  -5  13       41.62       32.58      4.54 o
   0  -5  13        3.10        1.13      1.43 o
   1  -5  13        2.42        4.59      2.15 o
 -10  -4  13        0.46        1.24      1.45 o
  -9  -4  13       19.85       13.50      2.06 o
  -8  -4  13       12.00       15.04      2.25 o
  -7  -4  13        0.20        6.59      2.14 o
  -6  -4  13      180.22      182.04      7.71 o
  -5  -4  13       17.20       13.58      4.26 o
  -4  -4  13       12.12       10.92      2.22 o
  -3  -4  13       56.48       54.19      5.84 o
  -2  -4  13        0.03        1.05      1.90 o
  -1  -4  13       47.74       48.78      5.23 o
   0  -4  13        1.73        1.15      1.59 o
 -10  -3  13        1.86       -0.08      1.36 o
  -9  -3  13       15.97       16.16      2.47 o
  -8  -3  13      269.40      285.11      9.84 o
  -7  -3  13      132.13      121.97      6.47 o
  -6  -3  13       45.74       45.37      4.91 o
  -5  -3  13       13.87       17.34      2.58 o
  -4  -3  13      195.30      205.15      8.33 o
  -3  -3  13       17.24       19.22      2.67 o
  -2  -3  13        7.56        2.86      1.31 o
  -1  -3  13        8.17        6.81      2.18 o
   0  -3  13       26.43       32.02      4.40 o
 -10  -2  13        0.24       -0.18      1.51 o
  -9  -2  13      221.93      233.89      8.34 o
  -8  -2  13      535.86      552.76     15.33 o
  -7  -2  13       20.10       17.28      2.95 o
  -6  -2  13       16.01       12.50      4.02 o
  -5  -2  13       27.90       21.87      2.84 o
  -4  -2  13        0.14       -0.61      1.15 o
  -3  -2  13       19.42       19.55      2.71 o
  -2  -2  13        2.95        0.24      1.38 o
  -1  -2  13       16.32       17.16      3.12 o
 -10  -1  13      134.62      107.84      7.11 o
  -9  -1  13      174.89      161.60      7.13 o
  -8  -1  13        5.95        2.42      1.45 o
  -7  -1  13        0.02       -1.12      1.18 o
  -6  -1  13        1.08       -0.84      1.37 o
  -5  -1  13        3.47        3.65      1.64 o
  -4  -1  13       33.91       40.20      3.27 o
  -3  -1  13       27.32       30.14      2.87 o
  -2  -1  13       42.90       42.09      4.85 o
  -1  -1  13       19.97       24.90      4.16 o
 -10   0  13      111.30      114.57      6.98 o
  -9   0  13        1.47        0.93      1.02 o
  -8   0  13       82.44       91.42      5.05 o
  -7   0  13        0.55        1.69      1.25 o
  -6   0  13        8.03        9.15      3.80 o
  -5   0  13        1.35        1.31      1.16 o
  -4   0  13        2.09        2.60      1.20 o
  -3   0  13        0.01       -1.27      1.57 o
  -2   0  13        8.88       12.88      2.44 o
 -10   1  13        2.23        3.63      1.55 o
  -9   1  13       11.07       11.32      2.53 o
  -8   1  13        0.78       -0.65      1.31 o
  -7   1  13        1.11        0.70      1.12 o
  -6   1  13        4.07        1.86      1.09 o
  -5   1  13        2.97        0.79      1.32 o
  -4   1  13        5.90        2.02      1.77 o
  -3   1  13       58.08       70.36      8.25 o
  -9   2  13        1.04       -1.18      1.18 o
  -8   2  13        0.14       -0.44      1.06 o
  -7   2  13       43.24       42.61      4.78 o
  -6   2  13       35.20       35.31      3.70 o
  -5   2  13       10.13        8.15      1.85 o
  -5  -8  14        4.49        6.10      1.88 o
  -4  -8  14       23.80       29.54      3.70 o
  -3  -8  14       23.25       26.07      4.95 o
  -2  -8  14        1.35        0.66      3.09 o
  -6  -7  14        5.48        2.59      1.16 o
  -5  -7  14        0.68        0.87      1.26 o
  -4  -7  14        1.55       -0.51      1.09 o
  -3  -7  14        3.38        1.89      1.55 o
  -2  -7  14       26.82       25.57      3.91 o
  -7  -6  14       29.90       25.34      3.40 o
  -6  -6  14        8.54        9.93      2.08 o
  -5  -6  14        3.64        2.64      1.14 o
  -4  -6  14       49.05       46.25      4.53 o
  -3  -6  14        0.21       -1.28      1.28 o
  -2  -6  14       13.94       12.75      3.00 o
  -1  -6  14       73.52       68.01      6.37 o
  -8  -5  14        3.29        2.28      1.00 o
  -7  -5  14        4.35        3.59      1.40 o
  -6  -5  14        1.98        3.38      1.46 o
  -5  -5  14       14.50       15.19      3.16 o
  -4  -5  14        4.58        0.23      1.15 o
  -3  -5  14        7.85        6.55      2.24 o
  -2  -5  14       10.15       12.78      2.88 o
  -9  -4  14       16.95       15.25      2.36 o
  -8  -4  14       16.33       12.40      2.27 o
  -7  -4  14        0.02       -0.25      1.40 o
  -6  -4  14       53.58       55.56      5.02 o
  -5  -4  14        3.25        1.53      1.15 o
  -4  -4  14       55.24       52.33      4.74 o
  -3  -4  14       64.31       62.09      4.91 o
  -2  -4  14       46.93       55.53      5.80 o
  -9  -3  14       15.80       14.85      4.00 o
  -8  -3  14      150.27      151.90     12.48 o
  -7  -3  14       41.11       48.92      4.84 o
  -6  -3  14        9.42        6.93      1.75 o
  -5  -3  14       34.76       34.84      5.58 o
  -4  -3  14       36.91       43.29      4.21 o
  -3  -3  14        3.99        1.61      1.29 o
  -2  -3  14        5.82        4.77      1.57 o
  -9  -2  14       42.03       50.09      9.78 o
  -8  -2  14       23.54       32.85      6.79 o
  -7  -2  14       18.89       15.90      2.30 o
  -6  -2  14       41.27       43.75      4.61 o
  -5  -2  14       24.20       28.09      3.82 o
  -4  -2  14       26.28       29.27      3.93 o
  -3  -2  14        6.99        6.54      1.92 o
  -9  -1  14       10.77       15.08      2.29 o
  -8  -1  14       26.16       25.05      2.72 o
  -7  -1  14        4.84        3.08      1.49 o
  -6  -1  14        2.63        1.37      1.33 o
  -5  -1  14        0.86        0.98      1.34 o
  -4  -1  14        4.97        5.83      2.21 o
  -8   0  14        0.83        0.11      1.22 o
  -7   0  14        0.22       -1.31      1.31 o
  -6   0  14       28.61       32.41      4.29 o
 
